# Supplementary material for: Natural and evolved membrane-associated accessory proteins differentially engage SNARE machinery for AAV egress
Source: J Virol. 2026 Jun 10;100(7):e00026-26. doi: 10.1128/jvi.00026-26 (PMC13386907; doi:10.1128/jvi.00026-26)
Supplement: Data Set S1 — NGS sequencing data. [file jvi.00026-26-s0001.xlsx]

## Sheet: Library 3
Sequence	n_obs_parental_Library_3	percent_of_reads_parental_Library_3	n_obs_Viral_Passage_1_Day_3	percent_of_reads_Viral_Passage_1_Day_3	Viral_Passage_1_Day_3_fold_change	n_obs_Viral_Passage_1_Day_5	percent_of_reads_Viral_Passage_1_Day_5	Viral_Passage_1_Day_5_fold_change	n_obs_True_Viral_Passage_1	percent_of_reads_True_Viral_Passage_1	True_Viral_Passage_1_fold_change	n_obs_True_Viral_Passage_2	percent_of_reads_True_Viral_Passage_2	True_Viral_Passage_2_fold_change	Mean Helix Score	Mean Sheet Score	Mean Coil Score
QSRRLWEAW									53	0.000174334		275	0.00167536	1001.14	1.13556	1.08333	0.913333
KLTHKCHFA									2	6.57864E-06		224	0.00136465	815.47	1.08556	1.01222	0.88
NCCSRIVMR	1	1.41961E-06							65	0.000213806	150.609	176	0.00107223	755.298	0.932222	1.13667	0.982222
EIIQECRKV									64	0.000210517		197	0.00120017	717.177	1.10333	1.24444	0.783333
GAARVLEKV	1	1.41961E-06							81	0.000266435	187.682	153	0.000932108	656.594	1.16111	1.10556	0.796667
SFVKATRKI									18	5.92078E-05		173	0.00105395	629.805	1.06111	1.09556	0.843333
KFCWYGTYL	1	1.41961E-06							145	0.000476952	335.973	139	0.000846817	596.513	0.915556	1.20667	1.01667
FICYMWYHM	1	1.41961E-06							52	0.000171045	120.487	133	0.000810264	570.765	1.03	1.27222	0.85
WAECMKKCA									4	1.31573E-05		139	0.000846817	506.028	1.16	1.01222	0.891111
PSRRCQHST	1	1.41961E-06							89	0.00029275	206.218	114	0.000694512	489.227	0.856667	0.917778	1.15111
TAKGLSNQC	1	1.41961E-06							147	0.00048353	340.607	107	0.000651867	459.187	0.957778	0.971111	1.10444
KLEKYRWFF	1	1.41961E-06							8	2.63146E-05	18.5365	106	0.000645774	454.895	1.12111	1.16444	0.844444
EVKVMFGHG	1	1.41961E-06							3	9.86797E-06	6.95117	102	0.000621406	437.729	1.04111	1.12333	0.891111
NITKVCFWS	1	1.41961E-06							25	8.22331E-05	57.9264	102	0.000621406	437.729	0.94	1.20111	0.964444
NMWLCGSWI									95	0.000312486		120	0.000731065	436.859	0.978889	1.14111	1.03556
VPGILICHF	2	2.83922E-06							75	0.000246699	86.8897	202	0.00123063	433.438	0.955556	1.21556	0.872222
YSMNAMMRF									94	0.000309196		116	0.000706697	422.297	1.11222	1.04444	0.904444
NKQIGLKSR	1	1.41961E-06							60	0.000197359	139.023	95	0.00057876	407.689	0.985556	0.977778	1.06222
NLNDCITHI	1	1.41961E-06							24	7.89437E-05	55.6094	95	0.00057876	407.689	0.938889	1.11889	1.02333
HLKKWYCAM									50	0.000164466		109	0.000664051	396.814	1.11444	1.06222	0.901111
PYRAMMCCL	1	1.41961E-06							70	0.000230253	162.194	92	0.000560483	394.815	1.04111	1.06222	0.937778
YLQIPLVPF	1	1.41961E-06							4	1.31573E-05	9.26823	91	0.000554391	390.523	1.00333	1.21667	0.878889
AFKQRLQCC	1	1.41961E-06							52	0.000171045	120.487	86	0.00052393	369.066	1.07778	1.08444	0.905556
RVRRYWSGN	1	1.41961E-06							37	0.000121705	85.7311	85	0.000517838	364.774	0.864444	1.08	1.11111
QETRPCGRC	1	1.41961E-06							47	0.000154598	108.902	82	0.000499561	351.9	0.87	1	1.11556
NVVCHVNIL	1	1.41961E-06							25	8.22331E-05	57.9264	81	0.000493469	347.609	0.967778	1.31556	0.868889
KSRVRPGDS	1	1.41961E-06				15	3.40777E-05	24.0049	2	6.57864E-06	4.63412	79	0.000481285	339.026	0.872222	0.848889	1.20111
ATDPDHKIW	1	1.41961E-06				6	1.36311E-05	9.60197	102	0.000335511	236.34	77	0.0004691	330.443	1.01556	0.914444	1.05
WRRKQQQCT	2	2.83922E-06							1	3.28932E-06	1.15853	154	0.000938201	330.443	1.00444	1.07222	0.995556
HYIAVKAYA	1	1.41961E-06							1	3.28932E-06	2.31706	73	0.000444731	313.277	1.10222	1.14889	0.798889
YIAHLNGCS	1	1.41961E-06							17	5.59185E-05	39.39	69	0.000420363	296.111	0.923333	1.07222	1.06111
RIAAMWAAL	2	2.83922E-06							47	0.000154598	54.4509	136	0.000828541	291.82	1.29778	1.06333	0.69
CGKIDLVFV	1	1.41961E-06							55	0.000180913	127.438	68	0.00041427	291.82	1.01778	1.21111	0.875556
MMIQAGHAF	1	1.41961E-06				2	4.54369E-06	3.20066	36	0.000118416	83.4141	67	0.000408178	287.528	1.18111	1.05111	0.786667
SSLFAICAI	1	1.41961E-06							29	9.53903E-05	67.1947	64	0.000389902	274.654	1.08667	1.13667	0.833333
MDHHKTLKK	1	1.41961E-06							25	8.22331E-05	57.9264	63	0.000383809	270.362	1.12444	0.893333	0.948889
WMWKYLTMS	2	2.83922E-06							1	3.28932E-06	1.15853	125	0.000761526	268.216	1.1	1.14333	0.916667
CNHWRDCHC	1	1.41961E-06							64	0.000210517	148.292	62	0.000377717	266.071	0.871111	1.00444	1.15556
SVRRYLTLL	1	1.41961E-06							38	0.000124994	88.0482	61	0.000371625	261.779	1.06	1.20778	0.855556
CGRQPHGIE	2	2.83922E-06							34	0.000111837	39.39	122	0.00074325	261.779	0.885556	0.99	1.10222
GWMVFQNFI	1	1.41961E-06				1	2.27184E-06	1.60033	62	0.000203938	143.658	60	0.000365533	257.488	1.03111	1.24667	0.87
LFHTTGNYI	1	1.41961E-06							20	6.57864E-05	46.3412	60	0.000365533	257.488	0.912222	1.18222	0.976667
ICHHHSEKC	2	2.83922E-06				20	4.54369E-05	16.0033	3	9.86797E-06	3.47559	119	0.000724973	255.342	0.975556	1.02778	0.986667
KWASWVEDG	2	2.83922E-06							1	3.28932E-06	1.15853	118	0.000718881	253.196	1.05778	1.02444	1.03111
IIAHKTYKR	1	1.41961E-06							20	6.57864E-05	46.3412	59	0.00035944	253.196	1.04	1.10778	0.846667
FVAKFKYTC	1	1.41961E-06							39	0.000128284	90.3653	59	0.00035944	253.196	1.02667	1.18	0.852222
FFKHKLVSC	1	1.41961E-06				15	3.40777E-05	24.0049	36	0.000118416	83.4141	57	0.000347256	244.613	1.05333	1.11667	0.875556
EGMGIFDVC	1	1.41961E-06							66	0.000217095	152.926	57	0.000347256	244.613	0.995556	1.12556	0.964444
RTFAHKHWK	2	2.83922E-06				10	2.27184E-05	8.00164	138	0.000453926	159.877	112	0.000682328	240.322	1.08	0.991111	0.894444
ANIPCACQC	1	1.41961E-06							46	0.000151309	106.585	55	0.000335072	236.03	0.93	1.04111	1.04667
MANAGMSFV	1	1.41961E-06							2	6.57864E-06	4.63412	54	0.000328979	231.739	1.10444	1.02556	0.907778
FIHMRHKKH	1	1.41961E-06	3	7.76906E-06	5.47267	4	9.08738E-06	6.40131	9	2.96039E-05	20.8535	54	0.000328979	231.739	1.10222	1.00556	0.832222
YWDKSIESI	1	1.41961E-06	17	4.40247E-05	31.0118				83	0.000273014	192.316	54	0.000328979	231.739	1.00111	1.11	1.01222
WINMKCKSS	1	1.41961E-06							80	0.000263146	185.365	54	0.000328979	231.739	0.977778	1.00889	1.07333
MVQNWNENI	3	4.25883E-06							86	0.000282882	66.4223	160	0.000974754	228.878	1.02	1.18444	0.992222
SQWAYLFAH	1	1.41961E-06							39	0.000128284	90.3653	52	0.000316795	223.156	1.11444	1.1	0.885556
KKDRMSVDN	1	1.41961E-06	1	2.58969E-06	1.82422				22	7.23651E-05	50.9753	52	0.000316795	223.156	1.02556	0.875556	1.10889
CKWGMIDND	1	1.41961E-06							59	0.00019407	136.706	52	0.000316795	223.156	0.967778	0.963333	1.14111
ENRTLCQRL	2	2.83922E-06	1	2.58969E-06	0.912111	5	1.13592E-05	4.00082	1	3.28932E-06	1.15853	102	0.000621406	218.865	1.05333	1.11111	0.945556
WCDQFEVNV	1	1.41961E-06				24	5.45243E-05	38.4079	1	3.28932E-06	2.31706	51	0.000310703	218.865	1.02333	1.22667	0.943333
DTARDGDWN	1	1.41961E-06				12	2.72621E-05	19.2039	75	0.000246699	173.779	51	0.000310703	218.865	0.953333	0.842222	1.22556
QNCLINTRI	1	1.41961E-06							70	0.000230253	162.194	50	0.000304611	214.573	0.947778	1.18778	0.97
NMCTFAKMW	3	4.25883E-06							40	0.000131573	30.8941	149	0.00090774	213.143	1.09667	1.07667	0.904444
VVRGVNMDF	1	1.41961E-06							65	0.000213806	150.609	49	0.000298518	210.282	0.998889	1.18222	0.914444
ETDCGFEHI	1	1.41961E-06	9	2.33072E-05	16.418				57	0.000187491	132.072	48	0.000292426	205.99	1.01111	1.09556	0.963333
DHKCPSEKI	1	1.41961E-06							1	3.28932E-06	2.31706	48	0.000292426	205.99	0.977778	0.905556	1.08667
QTRPYTDDI	2	2.83922E-06							20	6.57864E-05	23.1706	95	0.00057876	203.845	0.901111	1.01222	1.1
EWCTWQMQL	1	1.41961E-06							70	0.000230253	162.194	47	0.000286334	201.699	1.12889	1.20444	0.884444
RQRMLGRAI	1	1.41961E-06							25	8.22331E-05	57.9264	47	0.000286334	201.699	1.10889	1.04667	0.856667
LVKPPMAWV	1	1.41961E-06				15	3.40777E-05	24.0049	120	0.000394719	278.047	47	0.000286334	201.699	1.08444	1.08778	0.873333
CHIEKVKCI	1	1.41961E-06	30	7.76906E-05	54.7267				24	7.89437E-05	55.6094	46	0.000280242	197.407	1.03222	1.2	0.836667
MCMERLHKY	1	1.41961E-06							63	0.000207227	145.975	45	0.00027415	193.116	1.13444	1.08556	0.863333
NNKHVMQIA	1	1.41961E-06							29	9.53903E-05	67.1947	45	0.00027415	193.116	1.06667	1.07444	0.921111
HVYAVCALT	1	1.41961E-06							50	0.000164466	115.853	45	0.00027415	193.116	1.06556	1.23111	0.794444
SGQVNIEPP	1	1.41961E-06							36	0.000118416	83.4141	45	0.00027415	193.116	0.865556	1.00667	1.14222
KAMRKQYIN	1	1.41961E-06							8	2.63146E-05	18.5365	43	0.000261965	184.533	1.07556	1.03889	0.931111
LSWDPRLFF	1	1.41961E-06							46	0.000151309	106.585	43	0.000261965	184.533	1.05444	1.05556	0.966667
HKCFCYLWE	1	1.41961E-06				7	1.59029E-05	11.2023	10	3.28932E-05	23.1706	43	0.000261965	184.533	1.02667	1.18667	0.93
SWRPYETPD	2	2.83922E-06							19	6.24971E-05	22.012	86	0.00052393	184.533	0.876667	0.946667	1.18667
WMRGDAMQA	1	1.41961E-06							13	4.27612E-05	30.1218	42	0.000255873	180.241	1.16556	0.938889	0.936667
PACQVVGTI	1	1.41961E-06							29	9.53903E-05	67.1947	42	0.000255873	180.241	0.933333	1.17889	0.926667
WCHMRAVST	2	2.83922E-06							34	0.000111837	39.39	83	0.000505654	178.096	1.03222	1.09778	0.911111
SVQTMGKIC	2	2.83922E-06	1	2.58969E-06	0.912111				23	7.56544E-05	26.6462	83	0.000505654	178.096	0.967778	1.11889	0.966667
YAHNAWHGL	1	1.41961E-06							1	3.28932E-06	2.31706	41	0.000249781	175.95	1.02889	1.02	1.00333
LYKGTVTHV	2	2.83922E-06							49	0.000161177	56.7679	82	0.000499561	175.95	0.954444	1.21222	0.907778
KTMNKPCEL	1	1.41961E-06							18	5.92078E-05	41.707	40	0.000243688	171.659	1.03333	0.98	1.02
FRHKHPQCG	1	1.41961E-06							93	0.000305907	215.486	40	0.000243688	171.659	0.911111	0.931111	1.07889
YPVLWAMHV	1	1.41961E-06							8	2.63146E-05	18.5365	39	0.000237596	167.367	1.08222	1.20444	0.824444
MKPMDDWPE	2	2.83922E-06							25	8.22331E-05	28.9632	78	0.000475193	167.367	1.07444	0.84	1.09667
RFCYHEGTN	1	1.41961E-06							68	0.000223674	157.56	39	0.000237596	167.367	0.884444	1.09333	1.07222
QCTQCLLYC	2	2.83922E-06							86	0.000282882	99.6335	77	0.0004691	165.221	0.962222	1.22556	0.978889
GHWFNAIET	1	1.41961E-06				9	2.04466E-05	14.403	37	0.000121705	85.7311	38	0.000231504	163.076	1.01889	1.11667	0.94
FCEGPEKWW	1	1.41961E-06	9	2.33072E-05	16.418				5	1.64466E-05	11.5853	38	0.000231504	163.076	1.00556	1.07667	1.03111
YVTNWWKRA	1	1.41961E-06							67	0.000220385	155.243	38	0.000231504	163.076	0.994444	1.16556	0.966667
SYHNFQEHI	1	1.41961E-06							48	0.000157887	111.219	38	0.000231504	163.076	0.982222	1.12222	0.98
NVPQYQHLC	3	4.25883E-06				26	5.9068E-05	13.8695	1	3.28932E-06	0.772353	113	0.00068842	161.645	0.924444	1.13	1.04556
ACLRKVINM	2	2.83922E-06	36	9.32287E-05	32.836	14	3.18058E-05	11.2023	21	6.90758E-05	24.3291	75	0.000456916	160.93	1.10111	1.13667	0.836667
KSPVKMVNV	2	2.83922E-06							3	9.86797E-06	3.47559	75	0.000456916	160.93	0.991111	1.09111	0.958889
GVKMMTRDI	2	2.83922E-06							6	1.97359E-05	6.95117	74	0.000450824	158.784	1.06333	1.06111	0.901111
SRNVWVPQS	1	1.41961E-06							39	0.000128284	90.3653	37	0.000225412	158.784	0.896667	1.08222	1.09222
HTWSGCRHS	1	1.41961E-06				2	4.54369E-06	3.20066	67	0.000220385	155.243	37	0.000225412	158.784	0.855556	0.963333	1.15333
WMAHKMYWG	4	5.67845E-06				1	2.27184E-06	0.400082	11	3.61825E-05	6.37191	146	0.000889463	156.638	1.09778	1.05556	0.937778
ANWQTELAG	1	1.41961E-06							44	0.00014473	101.951	36	0.00021932	154.493	1.1	1.04778	0.963333
ECTHIATQV	1	1.41961E-06				24	5.45243E-05	38.4079	1	3.28932E-06	2.31706	36	0.00021932	154.493	1.04667	1.20444	0.823333
QHCVKGAWR	1	1.41961E-06							46	0.000151309	106.585	35	0.000213227	150.201	1.00667	1.05333	0.973333
IKRFINLCY	1	1.41961E-06				8	1.81748E-05	12.8026	24	7.89437E-05	55.6094	35	0.000213227	150.201	0.986667	1.23333	0.886667
IRERMHKIA	2	2.83922E-06							5	1.64466E-05	5.79264	69	0.000420363	148.055	1.16889	1.08	0.755556
WARDCRKWL	2	2.83922E-06				15	3.40777E-05	12.0025	43	0.000141441	49.8167	68	0.00041427	145.91	1.08889	1.02222	0.97
LMRTAHQNC	2	2.83922E-06							12	3.94719E-05	13.9023	68	0.00041427	145.91	1.06333	1.03889	0.937778
HQKPIWETH	1	1.41961E-06							92	0.000302618	213.169	34	0.000207135	145.91	1.02222	1.05111	0.948889
YTHTWILPM	1	1.41961E-06							2	6.57864E-06	4.63412	34	0.000207135	145.91	0.993333	1.17667	0.905556
EYRCRVGRT	1	1.41961E-06	26	6.73319E-05	47.4298				83	0.000273014	192.316	34	0.000207135	145.91	0.908889	1.14	0.993333
WQDGCGCYP	1	1.41961E-06							94	0.000309196	217.803	34	0.000207135	145.91	0.777778	0.99	1.28444
WVHPKHFSE	2	2.83922E-06							66	0.000217095	76.4629	67	0.000408178	143.764	1.01556	1.04444	0.962222
TSMQKEWPE	1	1.41961E-06							115	0.000378272	266.462	33	0.000201043	141.618	1.08111	1.01	0.993333
LAMKLPGYT	1	1.41961E-06							61	0.000200649	141.341	33	0.000201043	141.618	1.05444	1.02	0.958889
LFNEWNGMV	2	2.83922E-06							14	4.60505E-05	16.2194	66	0.000402086	141.618	1.04778	1.16667	0.963333
LITNRLQCI	1	1.41961E-06							28	9.2101E-05	64.8776	33	0.000201043	141.618	1.03	1.23333	0.862222
CLLRKLGNS	2	2.83922E-06							1	3.28932E-06	1.15853	66	0.000402086	141.618	1.00667	1.01667	1.05222
RPHQQWTQV	2	2.83922E-06							101	0.000332222	117.011	66	0.000402086	141.618	0.983333	1.10111	0.975556
KAGTVMDHN	2	2.83922E-06				8	1.81748E-05	6.40131	1	3.28932E-06	1.15853	63	0.000383809	135.181	1.01667	0.951111	1.02889
RAMPWTGVK	3	4.25883E-06	1	2.58969E-06	0.608074	7	1.59029E-05	3.7341	27	8.88117E-05	20.8535	94	0.000572668	134.466	1.01111	1.01222	0.968889
QLQSWMESQ	3	4.25883E-06							39	0.000128284	30.1218	93	0.000566576	133.035	1.13333	1.07667	0.965556
AACWLHRGI	3	4.25883E-06							3	9.86797E-06	2.31706	93	0.000566576	133.035	1.07333	1.07444	0.887778
KGWKNMHMI	1	1.41961E-06							59	0.00019407	136.706	31	0.000188859	133.035	1.06444	1.00667	0.968889
WWNEIYNKR	1	1.41961E-06							9	2.96039E-05	20.8535	31	0.000188859	133.035	0.975556	1.15889	1.03889
YHNNVKKDD	1	1.41961E-06							23	7.56544E-05	53.2923	31	0.000188859	133.035	0.932222	0.931111	1.18333
SMEQKISET	5	7.09806E-06							53	0.000174334	24.5608	152	0.000926016	130.46	1.10333	1.05778	0.928889
KGCSHQCWF	3	4.25883E-06				3	6.81553E-06	1.60033	42	0.000138152	32.4388	91	0.000554391	130.174	0.911111	1.03778	1.09667
WALGEHFES	1	1.41961E-06							28	9.2101E-05	64.8776	30	0.000182766	128.744	1.12889	1.06556	0.914444
TIMSCSKAT	2	2.83922E-06							29	9.53903E-05	33.5973	60	0.000365533	128.744	0.998889	1.03222	0.967778
VTPAESCID	1	1.41961E-06							10	3.28932E-05	23.1706	30	0.000182766	128.744	0.981111	1.05778	0.992222
RQRGWTDVI	2	2.83922E-06							56	0.000184202	64.8776	60	0.000365533	128.744	0.966667	1.12333	0.976667
SQWDTPLVS	1	1.41961E-06							21	6.90758E-05	48.6582	30	0.000182766	128.744	0.956667	1.02778	1.09222
LVCDKYAQV	3	4.25883E-06							76	0.000249988	58.6988	89	0.000542207	127.313	1.06667	1.17444	0.892222
EAYQMYRAT	3	4.25883E-06							50	0.000164466	38.6176	88	0.000536115	125.883	1.10889	1.11556	0.87
SAEKVKKIM	4	5.67845E-06							1	3.28932E-06	0.579264	117	0.000712789	125.525	1.17667	1.03556	0.825556
LHKEPAIEK	2	2.83922E-06							40	0.000131573	46.3412	58	0.000353348	124.452	1.17111	0.996667	0.854444
HGCQKLRAA	4	5.67845E-06				24	5.45243E-05	9.60197	162	0.00053287	93.8408	116	0.000706697	124.452	1.08333	0.948889	0.95
WQCEWREFC	1	1.41961E-06							34	0.000111837	78.78	29	0.000176674	124.452	1.06222	1.20778	0.923333
STSFHKCTC	2	2.83922E-06							63	0.000207227	72.9873	58	0.000353348	124.452	0.874444	1.02778	1.08
DGQPCCDCL	1	1.41961E-06							18	5.92078E-05	41.707	29	0.000176674	124.452	0.864444	0.927778	1.23778
RKQEFQFTI	2	2.83922E-06							63	0.000207227	72.9873	56	0.000341164	120.161	1.1	1.17667	0.81
KNSPAAQVA	1	1.41961E-06							9	2.96039E-05	20.8535	28	0.000170582	120.161	1.06444	0.913333	0.997778
GGIARIELR	1	1.41961E-06							66	0.000217095	152.926	28	0.000170582	120.161	1.05333	1.09556	0.883333
YLQTMNTIL	1	1.41961E-06							4	1.31573E-05	9.26823	28	0.000170582	120.161	1.05333	1.23222	0.872222
RKQRVYQWQ	1	1.41961E-06	18	4.66144E-05	32.836				35	0.000115126	81.097	28	0.000170582	120.161	1.02889	1.16	0.938889
QDPSFWVSM	2	2.83922E-06							20	6.57864E-05	23.1706	56	0.000341164	120.161	0.994444	1.02111	1.05333
KDGIYNQEW	2	2.83922E-06							64	0.000210517	74.1458	56	0.000341164	120.161	0.971111	1.07	1.09778
ACYRQYNCL	1	1.41961E-06							11	3.61825E-05	25.4876	28	0.000170582	120.161	0.93	1.15222	1.04444
CGPDFYRQM	1	1.41961E-06							63	0.000207227	145.975	28	0.000170582	120.161	0.912222	0.995556	1.11111
ILEAQWARK	1	1.41961E-06							22	7.23651E-05	50.9753	27	0.00016449	115.87	1.22556	1.09667	0.78
MKQEDWWFL	1	1.41961E-06							97	0.000319064	224.755	27	0.00016449	115.87	1.2	1.11333	0.877778
TEQFNAHID	1	1.41961E-06	15	3.88453E-05	27.3633				29	9.53903E-05	67.1947	27	0.00016449	115.87	1.07111	1.06333	0.931111
APCLHQHFH	1	1.41961E-06							42	0.000138152	97.3164	27	0.00016449	115.87	1.03778	0.995556	0.932222
GTTIHFIEH	1	1.41961E-06							52	0.000171045	120.487	27	0.00016449	115.87	0.99	1.18	0.851111
RDPNMDKMG	3	4.25883E-06							164	0.000539449	126.666	81	0.000493469	115.87	0.983333	0.782222	1.19111
GCFPAEDCI	1	1.41961E-06							40	0.000131573	92.6823	27	0.00016449	115.87	0.952222	1.02222	1.04333
GKCSRFGFW	1	1.41961E-06							74	0.00024341	171.462	27	0.00016449	115.87	0.896667	1.02667	1.09556
ESCTKMCFI	3	4.25883E-06							35	0.000115126	27.0323	80	0.000487377	114.439	1.02111	1.14	0.91
VEFLRKWPS	1	1.41961E-06							28	9.2101E-05	64.8776	26	0.000158398	111.578	1.05889	1.09889	0.922222
KRPSPIALL	1	1.41961E-06	23	5.95628E-05	41.9571				159	0.000523002	368.412	26	0.000158398	111.578	1.03889	0.95	0.971111
DISKCEDSM	1	1.41961E-06							35	0.000115126	81.097	26	0.000158398	111.578	1.03556	0.925556	1.08778
WFNQLNVRI	1	1.41961E-06							2	6.57864E-06	4.63412	26	0.000158398	111.578	1.02111	1.24	0.907778
WAGRIDTGI	2	2.83922E-06							97	0.000319064	112.377	52	0.000316795	111.578	0.957778	1.06222	1.00556
QLEGTPGWP	1	1.41961E-06							94	0.000309196	217.803	26	0.000158398	111.578	0.9	0.97	1.15444
FIRDKWPFR	3	4.25883E-06				25	5.67961E-05	13.3361	11	3.61825E-05	8.49588	76	0.000463008	108.717	1.01111	1.04667	0.946667
TAADNFEDF	1	1.41961E-06				3	6.81553E-06	4.80098	39	0.000128284	90.3653	25	0.000152305	107.287	1.11222	0.972222	0.966667
QMAGPLVCF	4	5.67845E-06							5	1.64466E-05	2.89632	100	0.000609221	107.287	1.04667	1.09444	0.911111
TCWDDLWSM	2	2.83922E-06				9	2.04466E-05	7.20148	91	0.000299328	105.426	50	0.000304611	107.287	1.03778	1.03333	1.06778
QTEDVEYTR	1	1.41961E-06				5	1.13592E-05	8.00164	6	1.97359E-05	13.9023	25	0.000152305	107.287	1.03222	1.16222	0.936667
QPIYYLQAK	1	1.41961E-06							19	6.24971E-05	44.0241	25	0.000152305	107.287	1.02444	1.12889	0.943333
LRCISLKGV	1	1.41961E-06							45	0.000148019	104.268	25	0.000152305	107.287	1.01333	1.14	0.921111
LCPRMYKGM	2	2.83922E-06							5	1.64466E-05	5.79264	50	0.000304611	107.287	0.995556	1.00333	1.01778
YLTQYWENC	4	5.67845E-06				17	3.86214E-05	6.80139	73	0.000240121	42.2863	100	0.000609221	107.287	0.952222	1.23889	1.02889
VYPNAGHLN	1	1.41961E-06							67	0.000220385	155.243	25	0.000152305	107.287	0.895556	1.02778	1.11556
HGEDCCTWP	1	1.41961E-06				23	5.22524E-05	36.8075	1	3.28932E-06	2.31706	25	0.000152305	107.287	0.872222	0.98	1.17
CPNCKPTMI	3	4.25883E-06							5	1.64466E-05	3.86176	75	0.000456916	107.287	0.856667	0.994444	1.11333
SKFGFAEIA	4	5.67845E-06				17	3.86214E-05	6.80139	23	7.56544E-05	13.3231	99	0.000603129	106.214	1.11667	1.04778	0.858889
HNPTPSDEM	2	2.83922E-06							51	0.000167755	59.085	49	0.000298518	105.141	0.917778	0.84	1.19333
SLSHFVEGF	3	4.25883E-06							51	0.000167755	39.39	73	0.000444731	104.426	1.02556	1.11667	0.933333
GRHYPNAQR	6	8.51767E-06							2	6.57864E-06	0.772353	145	0.000883371	103.71	0.887778	0.924444	1.14111
MENAHKIWA	1	1.41961E-06							84	0.000276303	194.633	24	0.000146213	102.995	1.18333	1.03889	0.845556
CHEHACLMM	2	2.83922E-06							15	4.93398E-05	17.3779	48	0.000292426	102.995	1.16889	1.05778	0.83
KYARLICCW	2	2.83922E-06							39	0.000128284	45.1826	48	0.000292426	102.995	1.02222	1.18	0.906667
FGRDNAYEI	2	2.83922E-06							49	0.000161177	56.7679	48	0.000292426	102.995	0.993333	1.06222	1.01556
TGATLHRRN	1	1.41961E-06							30	9.86797E-05	69.5117	24	0.000146213	102.995	0.965556	0.986667	1.01556
YMKTIMWKG	9	1.27765E-05							68	0.000223674	17.5067	213	0.00129764	101.565	1.04778	1.10667	0.923333
YDEANATGL	2	2.83922E-06							58	0.000190781	67.1947	47	0.000286334	100.849	1.04556	0.996667	1.03667
GCSAEAPQK	2	2.83922E-06							21	6.90758E-05	24.3291	47	0.000286334	100.849	1.01	0.878889	1.08333
RAERWQTTL	2	2.83922E-06	16	4.1435E-05	14.5938				99	0.000325643	114.694	46	0.000280242	98.7037	1.11444	1.11222	0.861111
AVCFDDSWM	1	1.41961E-06							26	8.55224E-05	60.2435	23	0.000140121	98.7037	1.07	1.03889	0.984444
AMNQCTNFV	3	4.25883E-06							1	3.28932E-06	0.772353	69	0.000420363	98.7037	1.00444	1.13556	0.956667
RYAPNCWLQ	1	1.41961E-06							53	0.000174334	122.804	23	0.000140121	98.7037	0.958889	1.07	1.06111
RPITGCKVI	3	4.25883E-06							22	7.23651E-05	16.9918	68	0.00041427	97.2732	0.89	1.13889	0.958889
YMKVCHEIA	2	2.83922E-06				13	2.9534E-05	10.4021	73	0.000240121	84.5726	45	0.00027415	96.5579	1.10333	1.18	0.806667
ARHHHRDVQ	2	2.83922E-06							48	0.000157887	55.6094	45	0.00027415	96.5579	1.06222	0.96	0.927778
CM*YNNEYG	2	2.83922E-06							33	0.000108548	38.2315	45	0.00027415	96.5579	0.85375	1.11	1.18625
WRMRTTHIR	3	4.25883E-06							89	0.00029275	68.7394	67	0.000408178	95.8427	1.02333	1.11778	0.861111
CPWANWHCG	3	4.25883E-06							86	0.000282882	66.4223	67	0.000408178	95.8427	0.865556	1.00111	1.17222
QKDLIWEAW	1	1.41961E-06							26	8.55224E-05	60.2435	22	0.000134029	94.4122	1.19111	1.11333	0.87
TGHMAWMQM	2	2.83922E-06							26	8.55224E-05	30.1218	44	0.000268057	94.4122	1.15111	1.02889	0.874444
DLDQHFNYD	1	1.41961E-06				10	2.27184E-05	16.0033	35	0.000115126	81.097	22	0.000134029	94.4122	1.00444	0.958889	1.13333
YPTKFEHIT	1	1.41961E-06	15	3.88453E-05	27.3633				38	0.000124994	88.0482	22	0.000134029	94.4122	0.962222	1.12889	0.927778
LFTQGPFGW	1	1.41961E-06							2	6.57864E-06	4.63412	22	0.000134029	94.4122	0.933333	1.08556	1.03667
GSNYVNFHG	1	1.41961E-06							4	1.31573E-05	9.26823	22	0.000134029	94.4122	0.792222	1.05	1.20667
RSLVQLTGM	2	2.83922E-06				22	4.99806E-05	17.6036	3	9.86797E-06	3.47559	43	0.000261965	92.2665	1.06556	1.11889	0.906667
TYQWDNNMI	2	2.83922E-06				21	4.77087E-05	16.8034	74	0.00024341	85.7311	43	0.000261965	92.2665	0.954444	1.12222	1.07667
IGHVFGNRL	4	5.67845E-06				17	3.86214E-05	6.80139	28	9.2101E-05	16.2194	85	0.000517838	91.1936	0.941111	1.13	0.971111
GARHMVLSN	1	1.41961E-06							80	0.000263146	185.365	21	0.000127936	90.1207	1.03667	1.00778	0.977778
FRDWYKHQQ	3	4.25883E-06				17	3.86214E-05	9.06853	1	3.28932E-06	0.772353	63	0.000383809	90.1207	1.02778	1.05556	1.00333
PITLNNVEM	1	1.41961E-06							2	6.57864E-06	4.63412	21	0.000127936	90.1207	1.01444	1.14889	0.944444
PACATWAGD	1	1.41961E-06							13	4.27612E-05	30.1218	21	0.000127936	90.1207	1.00222	0.897778	1.07
QCHDPEIRI	2	2.83922E-06				9	2.04466E-05	7.20148	41	0.000134862	47.4997	42	0.000255873	90.1207	0.991111	1.06111	0.97
KYFPALWNS	2	2.83922E-06							17	5.59185E-05	19.695	42	0.000255873	90.1207	0.986667	1.03111	1.05222
WCCKPLQNQ	1	1.41961E-06				3	6.81553E-06	4.80098	42	0.000138152	97.3164	21	0.000127936	90.1207	0.943333	1.04778	1.10889
DTAPHPPIF	1	1.41961E-06							8	2.63146E-05	18.5365	21	0.000127936	90.1207	0.908889	0.895556	1.07333
LNQPPCGVE	1	1.41961E-06							43	0.000141441	99.6335	21	0.000127936	90.1207	0.894444	1.02222	1.12889
YYQNLNSYF	1	1.41961E-06							1	3.28932E-06	2.31706	21	0.000127936	90.1207	0.87	1.19111	1.12667
AMFKLEQEI	5	7.09806E-06							1	3.28932E-06	0.463412	103	0.000627498	88.4042	1.28	1.14889	0.71
HFQFEDAHS	2	2.83922E-06				23	5.22524E-05	18.4038	1	3.28932E-06	1.15853	41	0.000249781	87.975	1.10667	0.987778	0.93
RAKAMKHTG	8	1.13569E-05							36	0.000118416	10.4268	164	0.000999123	87.975	1.10556	0.881111	0.928889
YSCMIPQWL	2	2.83922E-06							28	9.2101E-05	32.4388	41	0.000249781	87.975	0.984444	1.15333	0.986667
RTTPWDGNI	2	2.83922E-06				1	2.27184E-06	0.800164	22	7.23651E-05	25.4876	41	0.000249781	87.975	0.846667	1.00111	1.15556
MVRTLWAFC	1	1.41961E-06							37	0.000121705	85.7311	20	0.000121844	85.8293	1.11778	1.21556	0.778889
ASKMTRKMC	1	1.41961E-06							9	2.96039E-05	20.8535	20	0.000121844	85.8293	1.09778	0.941111	0.934444
NIDQLVCIP	2	2.83922E-06				3	6.81553E-06	2.40049	3	9.86797E-06	3.47559	40	0.000243688	85.8293	0.965556	1.16333	0.971111
DRYQCSGEH	1	1.41961E-06							1	3.28932E-06	2.31706	20	0.000121844	85.8293	0.913333	0.974444	1.15556
KWTRFVRVF	3	4.25883E-06							40	0.000131573	30.8941	59	0.00035944	84.3988	1.04333	1.25778	0.781111
FSKSLTCWA	2	2.83922E-06				6	1.36311E-05	4.80098	65	0.000213806	75.3044	39	0.000237596	83.6835	1.02778	1.05556	0.981111
KKTVWGCFQ	3	4.25883E-06							200	0.000657864	154.471	58	0.000353348	82.9683	0.973333	1.12889	0.974444
NMWAPLACM	4	5.67845E-06							51	0.000167755	29.5425	76	0.000463008	81.5378	1.13	1.00667	0.926667
WEQFEKWGI	1	1.41961E-06							9	2.96039E-05	20.8535	19	0.000115752	81.5378	1.10778	1.18333	0.891111
KMFEDVDWC	1	1.41961E-06							8	2.63146E-05	18.5365	19	0.000115752	81.5378	1.10778	1.07556	0.946667
QAMMCLRYC	4	5.67845E-06							38	0.000124994	22.012	76	0.000463008	81.5378	1.10111	1.12333	0.877778
IIRDHMNMI	1	1.41961E-06							29	9.53903E-05	67.1947	19	0.000115752	81.5378	1.08889	1.12556	0.836667
EKERCEIIG	1	1.41961E-06							107	0.000351957	247.925	19	0.000115752	81.5378	1.08	1.14667	0.874444
QVSMYIQTA	4	5.67845E-06							31	0.000101969	17.9572	76	0.000463008	81.5378	1.05778	1.19889	0.857778
RSTHEAPRL	1	1.41961E-06							1	3.28932E-06	2.31706	19	0.000115752	81.5378	1.03889	0.946667	0.972222
LLCIVPWEG	1	1.41961E-06							44	0.00014473	101.951	19	0.000115752	81.5378	1.03	1.21444	0.902222
TIMQGNEYD	1	1.41961E-06							65	0.000213806	150.609	19	0.000115752	81.5378	0.977778	1.08444	1.05222
KTYDIKFRS	1	1.41961E-06							50	0.000164466	115.853	19	0.000115752	81.5378	0.974444	1.03778	1.00333
KKDTRNFTR	2	2.83922E-06							1	3.28932E-06	1.15853	38	0.000231504	81.5378	0.967778	0.947778	1.05111
SVTAPGMHT	1	1.41961E-06							6	1.97359E-05	13.9023	19	0.000115752	81.5378	0.944444	0.986667	1.01556
RAECPGWWP	1	1.41961E-06							2	6.57864E-06	4.63412	19	0.000115752	81.5378	0.928889	0.967778	1.11778
YFILPYCKG	1	1.41961E-06							23	7.56544E-05	53.2923	19	0.000115752	81.5378	0.886667	1.16111	1.02444
YTIIPCGRY	2	2.83922E-06	37	9.58184E-05	33.7481				2	6.57864E-06	2.31706	38	0.000231504	81.5378	0.798889	1.19444	1.04444
FLIENATWL	2	2.83922E-06							80	0.000263146	92.6823	37	0.000225412	79.3921	1.15778	1.22556	0.792222
THSNNCRMR	2	2.83922E-06				13	2.9534E-05	10.4021	69	0.000226963	79.9385	37	0.000225412	79.3921	0.894444	0.965556	1.12778
MFQWLMNFL	3	4.25883E-06	20	5.17937E-05	12.1615				82	0.000269724	63.3329	54	0.000328979	77.2463	1.20444	1.20222	0.786667
VYKGWMMQA	2	2.83922E-06							45	0.000148019	52.1338	36	0.00021932	77.2463	1.10778	1.11778	0.89
CMKWFAYVI	2	2.83922E-06							39	0.000128284	45.1826	36	0.00021932	77.2463	1.08333	1.25889	0.792222
HWRMHLNEC	1	1.41961E-06	30	7.76906E-05	54.7267				2	6.57864E-06	4.63412	18	0.00010966	77.2463	1.07556	1.07111	0.943333
LWTKLSCVI	2	2.83922E-06							99	0.000325643	114.694	36	0.00021932	77.2463	1.05333	1.23778	0.855556
QTGEQWAIN	1	1.41961E-06				20	4.54369E-05	32.0066	49	0.000161177	113.536	18	0.00010966	77.2463	1.02889	1.11111	0.985556
PHWEGIESW	1	1.41961E-06							71	0.000233542	164.511	18	0.00010966	77.2463	0.992222	1.06667	1.03667
NKTPGQMIQ	2	2.83922E-06							96	0.000315775	111.219	36	0.00021932	77.2463	0.947778	0.996667	1.07111
SLKSHCHPK	6	8.51767E-06	16	4.1435E-05	4.86459				17	5.59185E-05	6.565	108	0.000657959	77.2463	0.944444	0.862222	1.12
QPTYIEGDQ	1	1.41961E-06							101	0.000332222	234.023	18	0.00010966	77.2463	0.928889	1.05222	1.09
FSKGQTHCQ	2	2.83922E-06							25	8.22331E-05	28.9632	35	0.000213227	75.1006	0.928889	1.00778	1.07333
KKFKLELCW	2	2.83922E-06							38	0.000124994	44.0241	34	0.000207135	72.9549	1.17111	1.10333	0.855556
TAAKQQQMT	2	2.83922E-06							25	8.22331E-05	28.9632	34	0.000207135	72.9549	1.15778	1.01444	0.865556
AKASKTHYE	1	1.41961E-06							79	0.000259856	183.048	17	0.000103568	72.9549	1.08889	0.954444	0.951111
RCQETIRFL	2	2.83922E-06							34	0.000111837	39.39	34	0.000207135	72.9549	1.06778	1.19889	0.825556
AKGPIDEFV	2	2.83922E-06	1	2.58969E-06	0.912111	14	3.18058E-05	11.2023	96	0.000315775	111.219	34	0.000207135	72.9549	1.04111	1.02889	0.946667
ACRQVHDWS	3	4.25883E-06							56	0.000184202	43.2517	51	0.000310703	72.9549	1.01444	1.03111	1.00889
CRLIHNAQN	1	1.41961E-06							16	5.26292E-05	37.0729	17	0.000103568	72.9549	1.00444	1.06667	0.99
TDGSFWKIA	1	1.41961E-06							67	0.000220385	155.243	17	0.000103568	72.9549	1.00333	1.01667	1.01222
KHMVQVPRP	3	4.25883E-06							15	4.93398E-05	11.5853	51	0.000310703	72.9549	0.993333	1.02111	0.947778
GFTQTVTYY	1	1.41961E-06							49	0.000161177	113.536	17	0.000103568	72.9549	0.86	1.27111	0.977778
RMSYNWGYS	1	1.41961E-06							110	0.000361825	254.876	17	0.000103568	72.9549	0.852222	1.04778	1.19667
GIFRVKLLF	2	2.83922E-06							51	0.000167755	59.085	33	0.000201043	70.8091	1.10111	1.23111	0.763333
AWGLHAINN	2	2.83922E-06							64	0.000210517	74.1458	33	0.000201043	70.8091	1.03556	1.03667	0.996667
SIQFKCNPH	2	2.83922E-06							63	0.000207227	72.9873	33	0.000201043	70.8091	0.907778	1.00778	1.07889
DHKSLDYHL	3	4.25883E-06	39	0.000100998	23.7149				1	3.28932E-06	0.772353	49	0.000298518	70.0939	1.04889	0.931111	1.06444
PGTPKLDPK	3	4.25883E-06							41	0.000134862	31.6665	49	0.000298518	70.0939	0.867778	0.767778	1.23889
WFIKCLSKS	5	7.09806E-06				10	2.27184E-05	3.20066	1	3.28932E-06	0.463412	81	0.000493469	69.5217	1.02444	1.09111	0.965556
EHEQDTTHD	1	1.41961E-06							1	3.28932E-06	2.31706	16	9.74754E-05	68.6634	1.06333	0.96	1.02222
KVGQHWHAK	4	5.67845E-06							59	0.00019407	34.1766	64	0.000389902	68.6634	1.05778	0.996667	0.953333
KQVWKYTRM	1	1.41961E-06							47	0.000154598	108.902	16	9.74754E-05	68.6634	1.05333	1.14333	0.901111
RSHIWTTAL	1	1.41961E-06							125	0.000411165	289.632	16	9.74754E-05	68.6634	1.04444	1.11444	0.881111
KKEDGHHFH	2	2.83922E-06							119	0.000391429	137.865	32	0.000194951	68.6634	1.04222	0.881111	1.02556
HRCMTDESD	5	7.09806E-06							68	0.000223674	31.512	80	0.000487377	68.6634	1.01556	0.914444	1.08222
RPGIESKKM	1	1.41961E-06							9	2.96039E-05	20.8535	16	9.74754E-05	68.6634	1.01	0.92	1.03222
NMTACSVSL	2	2.83922E-06							40	0.000131573	46.3412	32	0.000194951	68.6634	1.00889	1.07222	0.991111
SKHHEAPQN	1	1.41961E-06				18	4.08932E-05	28.8059	47	0.000154598	108.902	16	9.74754E-05	68.6634	1.00778	0.863333	1.08889
RFRQSWLST	2	2.83922E-06							14	4.60505E-05	16.2194	32	0.000194951	68.6634	1.00667	1.07778	0.983333
TMYQLWGQP	1	1.41961E-06							79	0.000259856	183.048	16	9.74754E-05	68.6634	0.98	1.09778	1.03222
VRDCKCAYI	3	4.25883E-06							7	2.30253E-05	5.40647	48	0.000292426	68.6634	0.975556	1.13222	0.952222
WEFPYPQTI	1	1.41961E-06	6	1.55381E-05	10.9453				112	0.000368404	259.51	16	9.74754E-05	68.6634	0.938889	1.15333	0.987778
PSRGQSEKV	1	1.41961E-06							52	0.000171045	120.487	16	9.74754E-05	68.6634	0.928889	0.937778	1.12444
LVIFACHSI	3	4.25883E-06							16	5.26292E-05	12.3576	47	0.000286334	67.2329	1.07222	1.24667	0.762222
GHWQQMDFA	2	2.83922E-06							8	2.63146E-05	9.26823	31	0.000188859	66.5177	1.09778	0.998889	0.972222
YMTQCQTDW	4	5.67845E-06							1	3.28932E-06	0.579264	62	0.000377717	66.5177	0.978889	1.13333	1.02556
WDGTRDWFQ	3	4.25883E-06							154	0.000506556	118.942	46	0.000280242	65.8024	0.977778	1.01889	1.09889
TRCFKGEWT	4	5.67845E-06	1	2.58969E-06	0.456056				32	0.000105258	18.5365	61	0.000371625	65.4448	0.961111	1.10111	0.992222
CAEAIMSWI	3	4.25883E-06							44	0.00014473	33.9835	45	0.00027415	64.372	1.15444	1.15444	0.797778
RAMHELCGD	2	2.83922E-06				27	6.13398E-05	21.6044	3	9.86797E-06	3.47559	30	0.000182766	64.372	1.10333	0.958889	0.966667
RNGFLFEWL	1	1.41961E-06							74	0.00024341	171.462	15	9.13832E-05	64.372	1.08556	1.16333	0.905556
DHRIIQWRM	3	4.25883E-06	39	0.000100998	23.7149				60	0.000197359	46.3412	45	0.00027415	64.372	1.08556	1.11	0.865556
HLSPIVEQF	2	2.83922E-06							27	8.88117E-05	31.2803	30	0.000182766	64.372	1.05778	1.15778	0.864444
MTVLGACFT	2	2.83922E-06							37	0.000121705	42.8656	30	0.000182766	64.372	1.04444	1.17556	0.846667
NIWLYWKMS	1	1.41961E-06							93	0.000305907	215.486	15	9.13832E-05	64.372	1.04111	1.17111	0.968889
IHVHWPNAR	1	1.41961E-06							4	1.31573E-05	9.26823	15	9.13832E-05	64.372	0.984444	1.06778	0.946667
DAYHVWTDN	1	1.41961E-06							10	3.28932E-05	23.1706	15	9.13832E-05	64.372	0.974444	1.04444	1.07222
NLPFCNYAA	2	2.83922E-06							40	0.000131573	46.3412	30	0.000182766	64.372	0.964444	1.03667	1.05333
PGVMECRCK	1	1.41961E-06							96	0.000315775	222.438	15	9.13832E-05	64.372	0.951111	1.03	1.02889
GKNKWNHYE	1	1.41961E-06							2	6.57864E-06	4.63412	15	9.13832E-05	64.372	0.927778	0.987778	1.16556
PTMTTLGTT	2	2.83922E-06							48	0.000157887	55.6094	30	0.000182766	64.372	0.905556	1.06667	1.00778
HFRPDNPPS	2	2.83922E-06							58	0.000190781	67.1947	30	0.000182766	64.372	0.807778	0.778889	1.27889
YGVHHGMRV	4	5.67845E-06							70	0.000230253	40.5485	59	0.00035944	63.2991	0.931111	1.12111	0.967778
WCRDMTDES	6	8.51767E-06	18	4.66144E-05	5.47267	28	6.36116E-05	7.4682	11	3.61825E-05	4.24794	88	0.000536115	62.9415	1.02444	0.97	1.08333
IHWKDHHLM	2	2.83922E-06							65	0.000213806	75.3044	29	0.000176674	62.2262	1.13	1.02333	0.882222
FWNQLCCAR	4	5.67845E-06							2	6.57864E-06	1.15853	58	0.000353348	62.2262	1.02222	1.13111	0.964444
ETGHHRNQH	2	2.83922E-06							61	0.000200649	70.6703	29	0.000176674	62.2262	0.95	0.96	1.06667
GAIAQCHEN	3	4.25883E-06							43	0.000141441	33.2112	43	0.000261965	61.511	1.04	1.02556	0.974444
NCCHNMQVK	3	4.25883E-06							15	4.93398E-05	11.5853	43	0.000261965	61.511	0.944444	1.06889	1.06
TSHQIFTYT	3	4.25883E-06							54	0.000177623	41.707	43	0.000261965	61.511	0.918889	1.19333	0.938889
EWKQGFDMN	4	5.67845E-06							11	3.61825E-05	6.37191	57	0.000347256	61.1534	1.06111	0.998889	1.05222
CILNLMWFK	2	2.83922E-06	1	2.58969E-06	0.912111	9	2.04466E-05	7.20148	33	0.000108548	38.2315	28	0.000170582	60.0805	1.11889	1.20222	0.841111
PTALHVKAH	1	1.41961E-06							39	0.000128284	90.3653	14	8.5291E-05	60.0805	1.09444	0.986667	0.866667
LKHKDWFTR	2	2.83922E-06							46	0.000151309	53.2923	28	0.000170582	60.0805	1.08	1.00667	0.943333
WMGNARCLF	5	7.09806E-06							27	8.88117E-05	12.5121	70	0.000426455	60.0805	1.04556	1.07667	0.963333
RSLGPQLQA	1	1.41961E-06							30	9.86797E-05	69.5117	14	8.5291E-05	60.0805	1.03889	0.956667	1.02889
QFENYQHQV	5	7.09806E-06				13	2.9534E-05	4.16085	32	0.000105258	14.8292	70	0.000426455	60.0805	1.03	1.19778	0.936667
EAHRPTTVI	3	4.25883E-06	1	2.58969E-06	0.608074	15	3.40777E-05	8.00164	170	0.000559185	131.3	42	0.000255873	60.0805	1.01778	1.11444	0.856667
RNFQPVNHE	1	1.41961E-06							97	0.000319064	224.755	14	8.5291E-05	60.0805	0.953333	1.05333	1.04
NHPRWMISR	3	4.25883E-06							103	0.0003388	79.5523	42	0.000255873	60.0805	0.953333	0.993333	1.04333
AIGANGTGL	4	5.67845E-06							27	8.88117E-05	15.6401	56	0.000341164	60.0805	0.948889	0.987778	1.06444
HDDHSGGMF	3	4.25883E-06				15	3.40777E-05	8.00164	30	9.86797E-05	23.1706	42	0.000255873	60.0805	0.945556	0.833333	1.17444
WFQPPYCWF	1	1.41961E-06							9	2.96039E-05	20.8535	14	8.5291E-05	60.0805	0.895556	1.15111	1.05222
GAYLTKNYP	1	1.41961E-06							5	1.64466E-05	11.5853	14	8.5291E-05	60.0805	0.887778	1.02111	1.12667
NNMSCQYDC	5	7.09806E-06							113	0.000371693	52.3655	70	0.000426455	60.0805	0.863333	1.00778	1.23444
CKTENGCYP	1	1.41961E-06							12	3.94719E-05	27.8047	14	8.5291E-05	60.0805	0.806667	1.01556	1.20778
KAKQMNFIQ	4	5.67845E-06							93	0.000305907	53.8716	55	0.000335072	59.0076	1.13889	1.04778	0.874444
QKLQSSPLH	3	4.25883E-06	2	5.17937E-06	1.21615	16	3.63495E-05	8.53508	59	0.00019407	45.5688	41	0.000249781	58.65	1.03222	0.94	1.05333
ADCCDTPKN	5	7.09806E-06							2	6.57864E-06	0.926823	68	0.00041427	58.3639	0.894444	0.851111	1.22333
VGDKDAMGD	4	5.67845E-06				2	4.54369E-06	0.800164	1	3.28932E-06	0.579264	54	0.000328979	57.9348	1.02667	0.826667	1.14111
DQYEQDNQK	2	2.83922E-06							35	0.000115126	40.5485	27	0.00016449	57.9348	1.02667	0.961111	1.14556
YGFMTCESI	2	2.83922E-06							56	0.000184202	64.8776	27	0.00016449	57.9348	0.956667	1.17222	0.965556
DLDEMLGNL	3	4.25883E-06	62	0.000160561	37.7006				63	0.000207227	48.6582	40	0.000243688	57.2195	1.14778	0.982222	1.01667
GIPPESKWM	6	8.51767E-06							44	0.00014473	16.9918	79	0.000481285	56.5043	0.957778	0.947778	1.09
CAEIKCKLM	4	5.67845E-06							2	6.57864E-06	1.15853	52	0.000316795	55.789	1.15889	1.09	0.828889
FGREMKHMT	1	1.41961E-06							30	9.86797E-05	69.5117	13	7.91988E-05	55.789	1.10444	1.01444	0.885556
REESHQWCA	1	1.41961E-06							2	6.57864E-06	4.63412	13	7.91988E-05	55.789	1.09333	1.04222	0.955556
KYGKEHQIF	1	1.41961E-06							20	6.57864E-05	46.3412	13	7.91988E-05	55.789	1.02778	1.09111	0.94
HAYYTFRQF	1	1.41961E-06							45	0.000148019	104.268	13	7.91988E-05	55.789	0.997778	1.18	0.886667
TCQRWTKCM	1	1.41961E-06							35	0.000115126	81.097	13	7.91988E-05	55.789	0.98	1.10556	0.977778
QVVHVQCVG	2	2.83922E-06							20	6.57864E-05	23.1706	26	0.000158398	55.789	0.97	1.31222	0.851111
SCRSWTESL	5	7.09806E-06							56	0.000184202	25.951	65	0.000395994	55.789	0.966667	1.04444	1.07556
NFPKCTDFF	3	4.25883E-06							57	0.000187491	44.0241	39	0.000237596	55.789	0.923333	1.02667	1.05556
CINFTHTDV	2	2.83922E-06							10	3.28932E-05	11.5853	26	0.000158398	55.789	0.923333	1.17222	0.961111
HSAMCSYPN	2	2.83922E-06	8	2.07175E-05	7.29689				50	0.000164466	57.9264	26	0.000158398	55.789	0.893333	0.927778	1.16444
RTVDMVTMC	3	4.25883E-06							58	0.000190781	44.7965	38	0.000231504	54.3585	1.04111	1.17111	0.857778
GNVHAWQEW	2	2.83922E-06							39	0.000128284	45.1826	25	0.000152305	53.6433	1.04222	1.11667	0.985556
EVRQSKPTQ	2	2.83922E-06							58	0.000190781	67.1947	25	0.000152305	53.6433	0.995556	1.02556	1.00778
RRITYSAGF	2	2.83922E-06				2	4.54369E-06	1.60033	79	0.000259856	91.5238	25	0.000152305	53.6433	0.938889	1.09222	0.968889
PVLNFWDSA	3	4.25883E-06							22	7.23651E-05	16.9918	37	0.000225412	52.9281	1.01333	1.03444	1.03111
CSKIHWCQV	3	4.25883E-06							217	0.000713783	167.601	37	0.000225412	52.9281	0.96	1.16778	0.964444
EMTLCEEDM	4	5.67845E-06							76	0.000249988	44.0241	49	0.000298518	52.5704	1.22444	1.09222	0.846667
SLFRVRAAA	2	2.83922E-06	35	9.06391E-05	31.9239	12	2.72621E-05	9.60197	1	3.28932E-06	1.15853	24	0.000146213	51.4976	1.17667	1.05333	0.777778
SKRPALMRE	3	4.25883E-06							62	0.000203938	47.8859	36	0.00021932	51.4976	1.12333	0.916667	0.938889
LFTKPVLWQ	1	1.41961E-06							26	8.55224E-05	60.2435	12	7.31065E-05	51.4976	1.08222	1.18111	0.856667
WEKQGESWQ	2	2.83922E-06							67	0.000220385	77.6214	24	0.000146213	51.4976	1.07111	1.05778	1.04
RLCCWLWFF	1	1.41961E-06							84	0.000276303	194.633	12	7.31065E-05	51.4976	1.06889	1.26778	0.847778
DRTGRNLKQ	4	5.67845E-06	46	0.000119126	20.9786				7	2.30253E-05	4.05485	48	0.000292426	51.4976	0.966667	0.93	1.11333
MVKVCTNTY	1	1.41961E-06							33	0.000108548	76.4629	12	7.31065E-05	51.4976	0.936667	1.23556	0.935556
GINVRNLSF	1	1.41961E-06							35	0.000115126	81.097	12	7.31065E-05	51.4976	0.926667	1.13222	1.02444
NYHWMPHYD	2	2.83922E-06							58	0.000190781	67.1947	24	0.000146213	51.4976	0.906667	1.00889	1.14222
NPCHTPLSK	1	1.41961E-06							81	0.000266435	187.682	12	7.31065E-05	51.4976	0.851111	0.892222	1.19222
FGNPYKPGQ	2	2.83922E-06	15	3.88453E-05	13.6817				67	0.000220385	77.6214	24	0.000146213	51.4976	0.78	0.908889	1.27222
KAKSHELSK	4	5.67845E-06							48	0.000157887	27.8047	47	0.000286334	50.4247	1.13111	0.876667	0.981111
VWTRMRWVW	5	7.09806E-06							1	3.28932E-06	0.463412	58	0.000353348	49.781	1.06667	1.29	0.815556
SCSGWMEPW	5	7.09806E-06							3	9.86797E-06	1.39023	58	0.000353348	49.781	0.931111	0.994444	1.15444
ILMEFMDMA	2	2.83922E-06							50	0.000164466	57.9264	23	0.000140121	49.3518	1.31	1.10778	0.702222
SHVEQKAPK	2	2.83922E-06							40	0.000131573	46.3412	23	0.000140121	49.3518	1.06667	0.938889	0.977778
HVIQEPTHM	2	2.83922E-06							23	7.56544E-05	26.6462	23	0.000140121	49.3518	1.05444	1.12222	0.852222
QSTVYEWKT	2	2.83922E-06							22	7.23651E-05	25.4876	23	0.000140121	49.3518	0.988889	1.18667	0.964444
PFTGIHMWI	4	5.67845E-06							32	0.000105258	18.5365	46	0.000280242	49.3518	0.976667	1.15111	0.898889
IRCEHGIPA	2	2.83922E-06							2	6.57864E-06	2.31706	23	0.000140121	49.3518	0.976667	1.05444	0.945556
KWYMKCEWP	5	7.09806E-06	16	4.1435E-05	5.83751				1	3.28932E-06	0.463412	57	0.000347256	48.9227	1.02667	1.07222	1.01444
QAWFMYFFE	3	4.25883E-06				14	3.18058E-05	7.4682	75	0.000246699	57.9264	34	0.000207135	48.6366	1.17	1.23667	0.764444
FTNQCAHFH	3	4.25883E-06							76	0.000249988	58.6988	34	0.000207135	48.6366	0.998889	1.07778	0.938889
QIYSTENPA	4	5.67845E-06							45	0.000148019	26.0669	45	0.00027415	48.279	0.947778	1.06111	1.05111
SAAHLRWED	1	1.41961E-06							2	6.57864E-06	4.63412	11	6.70143E-05	47.2061	1.16444	0.954444	0.933333
DWEQYEIVS	3	4.25883E-06							1	3.28932E-06	0.772353	33	0.000201043	47.2061	1.06444	1.20778	0.935556
QAKMDNTHP	4	5.67845E-06							98	0.000322354	56.7679	44	0.000268057	47.2061	1.02222	0.862222	1.07778
KHALNFGPV	2	2.83922E-06							13	4.27612E-05	15.0609	22	0.000134029	47.2061	0.996667	1.00111	0.994444
HKIDHHTYG	2	2.83922E-06							20	6.57864E-05	23.1706	22	0.000134029	47.2061	0.924444	0.988889	1.05
CPCHYQVSM	1	1.41961E-06	20	5.17937E-05	36.4844				18	5.92078E-05	41.707	11	6.70143E-05	47.2061	0.894444	1.09667	1.05556
REMVNAQLC	3	4.25883E-06							1	3.28932E-06	0.772353	32	0.000194951	45.7756	1.13222	1.12889	0.863333
FYGMETFAC	3	4.25883E-06							45	0.000148019	34.7559	32	0.000194951	45.7756	1.03444	1.15667	0.894444
EGRDKVMWD	2	2.83922E-06							86	0.000282882	99.6335	21	0.000127936	45.0604	1.07667	0.976667	1.02667
WETDSQETH	2	2.83922E-06	1	2.58969E-06	0.912111				70	0.000230253	81.097	21	0.000127936	45.0604	1.04556	1.03889	1.02
DRDSNEAGR	4	5.67845E-06	1	2.58969E-06	0.456056				20	6.57864E-05	11.5853	42	0.000255873	45.0604	0.977778	0.814444	1.19667
VKRTHRGYL	2	2.83922E-06							16	5.26292E-05	18.5365	21	0.000127936	45.0604	0.962222	1.09778	0.956667
SMLSMVDMW	3	4.25883E-06							2	6.57864E-06	1.54471	31	0.000188859	44.3451	1.16111	1.06222	0.907778
VAMMGFHSI	3	4.25883E-06							53	0.000174334	40.9347	31	0.000188859	44.3451	1.10333	1.10889	0.818889
LPQMHHTDC	3	4.25883E-06							23	7.56544E-05	17.7641	31	0.000188859	44.3451	1.00889	0.962222	1.02222
CFEDCEEEP	4	5.67845E-06							162	0.00053287	93.8408	41	0.000249781	43.9875	1.07444	1.05889	0.991111
NHKSDQCAF	9	1.27765E-05				14	3.18058E-05	2.4894	30	9.86797E-05	7.72353	92	0.000560483	43.8683	0.994444	0.921111	1.09333
SEKVHVLEQ	3	4.25883E-06							18	5.92078E-05	13.9023	30	0.000182766	42.9146	1.14778	1.16667	0.826667
SHCHEAEMH	3	4.25883E-06							32	0.000105258	24.7153	30	0.000182766	42.9146	1.12444	0.974444	0.912222
YQSMVAMYQ	1	1.41961E-06							104	0.00034209	240.974	10	6.09221E-05	42.9146	1.08333	1.16889	0.892222
EHMNLIGLP	1	1.41961E-06							45	0.000148019	104.268	10	6.09221E-05	42.9146	1.06111	1.05333	0.953333
VMGYHIKQV	5	7.09806E-06							74	0.00024341	34.2925	50	0.000304611	42.9146	1.01778	1.22	0.856667
HFNLDNQMP	2	2.83922E-06							112	0.000368404	129.755	20	0.000121844	42.9146	1.00222	0.952222	1.09111
ECWSNFEWC	1	1.41961E-06							69	0.000226963	159.877	10	6.09221E-05	42.9146	0.99	1.16444	1.04111
SYLGPMDQK	1	1.41961E-06	5	1.29484E-05	9.12111				144	0.000473662	333.656	10	6.09221E-05	42.9146	0.968889	0.916667	1.14333
WNCYHLDSE	2	2.83922E-06							62	0.000203938	71.8288	20	0.000121844	42.9146	0.968889	1.06111	1.11333
PMPFHNMNH	1	1.41961E-06							22	7.23651E-05	50.9753	10	6.09221E-05	42.9146	0.945556	0.9	1.09556
RCRVSPNFA	2	2.83922E-06							55	0.000180913	63.7191	20	0.000121844	42.9146	0.92	1.01667	1.04
TSRGCNEDG	3	4.25883E-06							53	0.000174334	40.9347	30	0.000182766	42.9146	0.832222	0.906667	1.26778
NLPSALEDF	3	4.25883E-06				16	3.63495E-05	8.53508	67	0.000220385	51.7476	29	0.000176674	41.4841	1.08667	0.967778	1.01667
*LTHKRVLC	3	4.25883E-06	3	7.76906E-06	1.82422				3	9.86797E-06	2.31706	29	0.000176674	41.4841	1.06625	1.1525	0.8425
CSFMHKCDY	3	4.25883E-06	3	7.76906E-06	1.82422	33	7.49709E-05	17.6036	96	0.000315775	74.1458	29	0.000176674	41.4841	0.954444	1.02	1.06333
LHVCGSDPM	5	7.09806E-06							29	9.53903E-05	13.4389	48	0.000292426	41.1981	0.948889	0.966667	1.08889
ILWMKTRAS	4	5.67845E-06	30	7.76906E-05	13.6817	8	1.81748E-05	3.20066	2	6.57864E-06	1.15853	38	0.000231504	40.7689	1.12889	1.08444	0.847778
QVDNVFEWT	2	2.83922E-06				15	3.40777E-05	12.0025	1	3.28932E-06	1.15853	19	0.000115752	40.7689	1.03778	1.22667	0.917778
SCKRGWMHV	4	5.67845E-06							26	8.55224E-05	15.0609	38	0.000231504	40.7689	0.972222	1.03889	1.01667
RTWCWVHQN	2	2.83922E-06	1	2.58969E-06	0.912111	13	2.9534E-05	10.4021	4	1.31573E-05	4.63412	19	0.000115752	40.7689	0.945556	1.17889	1.00111
GHRSRFCRF	4	5.67845E-06							57	0.000187491	33.0181	38	0.000231504	40.7689	0.915556	1.01222	1.02
INKGTYFPY	3	4.25883E-06							46	0.000151309	35.5282	28	0.000170582	40.0537	0.818889	1.11556	1.10667
WISWWKAYS	7	9.93728E-06							44	0.00014473	14.5644	65	0.000395994	39.8493	1.01222	1.13889	1.00222
LCNDTMTKD	5	7.09806E-06							8	2.63146E-05	3.70729	46	0.000280242	39.4815	1.00556	0.958889	1.08778
LQRRYSMPS	5	7.09806E-06							27	8.88117E-05	12.5121	46	0.000280242	39.4815	0.97	0.981111	1.06556
PCHRHKQFV	5	7.09806E-06	1	2.58969E-06	0.364844	17	3.86214E-05	5.44112	75	0.000246699	34.7559	46	0.000280242	39.4815	0.965556	1.03667	0.961111
EWSHAIMCL	6	8.51767E-06	12	3.10762E-05	3.64844				45	0.000148019	17.3779	55	0.000335072	39.3384	1.14444	1.12556	0.843333
WVATKHWKL	6	8.51767E-06	28	7.25112E-05	8.51304				2	6.57864E-06	0.772353	55	0.000335072	39.3384	1.12889	1.12333	0.844444
KAMMLCAIW	1	1.41961E-06							26	8.55224E-05	60.2435	9	5.48299E-05	38.6232	1.23889	1.10667	0.748889
RQYEAMEMD	3	4.25883E-06							36	0.000118416	27.8047	27	0.00016449	38.6232	1.21	1.03444	0.874444
WKMQAKNKV	4	5.67845E-06							57	0.000187491	33.0181	36	0.00021932	38.6232	1.13444	1.01778	0.921111
FAIHHEIYQ	1	1.41961E-06							277	0.000911142	641.825	9	5.48299E-05	38.6232	1.1	1.21	0.773333
TMWAESNWH	2	2.83922E-06							1	3.28932E-06	1.15853	18	0.00010966	38.6232	1.07667	1.05444	0.98
ASDKTRWVW	2	2.83922E-06	23	5.95628E-05	20.9786	14	3.18058E-05	11.2023	62	0.000203938	71.8288	18	0.00010966	38.6232	1.04111	1.04667	0.987778
PEKNEFTSA	3	4.25883E-06							25	8.22331E-05	19.3088	27	0.00016449	38.6232	1.03444	0.963333	1.02444
GAQDLHSPM	2	2.83922E-06							124	0.000407876	143.658	18	0.00010966	38.6232	1.03444	0.86	1.08333
YHHNAERQN	1	1.41961E-06							88	0.00028946	203.901	9	5.48299E-05	38.6232	0.992222	1.00222	1.05444
IYKGMQGWV	1	1.41961E-06							51	0.000167755	118.17	9	5.48299E-05	38.6232	0.972222	1.17	0.975556
HLSWPFKSS	4	5.67845E-06	1	2.58969E-06	0.456056	22	4.99806E-05	8.8018	97	0.000319064	56.1887	36	0.00021932	38.6232	0.96	0.94	1.10222
NEWHCSYII	2	2.83922E-06							42	0.000138152	48.6582	18	0.00010966	38.6232	0.94	1.21222	0.99
QGPSAPHYK	1	1.41961E-06	28	7.25112E-05	51.0782				31	0.000101969	71.8288	9	5.48299E-05	38.6232	0.871111	0.845556	1.19667
PKGQRFPNT	3	4.25883E-06	39	0.000100998	23.7149				39	0.000128284	30.1218	27	0.00016449	38.6232	0.841111	0.897778	1.18444
NGVYSVTTP	1	1.41961E-06							4	1.31573E-05	9.26823	9	5.48299E-05	38.6232	0.783333	1.13222	1.12556
QDARAQEPP	8	1.13569E-05							29	9.53903E-05	8.39933	71	0.000432547	38.0867	1.06444	0.844444	1.05222
SWFHRQPTQ	5	7.09806E-06							58	0.000190781	26.8779	44	0.000268057	37.7649	0.953333	1.02667	1.03667
GAIEDNPQN	4	5.67845E-06				28	6.36116E-05	11.2023	79	0.000259856	45.7619	35	0.000213227	37.5503	0.943333	0.924444	1.16778
NSKRPTTPW	4	5.67845E-06				21	4.77087E-05	8.40172	23	7.56544E-05	13.3231	35	0.000213227	37.5503	0.826667	0.906667	1.20778
DWRDHLEAL	7	9.93728E-06							4	1.31573E-05	1.32403	61	0.000371625	37.397	1.19	0.983333	0.928889
RYKSPQHGN	3	4.25883E-06							40	0.000131573	30.8941	26	0.000158398	37.1927	0.833333	0.894444	1.23333
TGPPESNNT	3	4.25883E-06							33	0.000108548	25.4876	26	0.000158398	37.1927	0.763333	0.881111	1.31222
HMMFFEESW	4	5.67845E-06							76	0.000249988	44.0241	34	0.000207135	36.4774	1.19889	1.13222	0.802222
SMSDKMMDQ	2	2.83922E-06							79	0.000259856	91.5238	17	0.000103568	36.4774	1.12889	0.841111	1.06333
DQWRGYMRE	2	2.83922E-06	1	2.58969E-06	0.912111				87	0.000286171	100.792	17	0.000103568	36.4774	1.02889	1.03444	1.03778
VGPNRERQE	6	8.51767E-06							26	8.55224E-05	10.0406	51	0.000310703	36.4774	0.968889	1.02111	1.05556
HQRWSYGKF	2	2.83922E-06				7	1.59029E-05	5.60115	75	0.000246699	86.8897	17	0.000103568	36.4774	0.941111	1.04	1.06444
FGQPDWQVS	2	2.83922E-06							56	0.000184202	64.8776	17	0.000103568	36.4774	0.934444	1.02667	1.11
NCVGQLHCW	2	2.83922E-06							25	8.22331E-05	28.9632	17	0.000103568	36.4774	0.922222	1.15111	1.05333
NPRIPWIHH	2	2.83922E-06							50	0.000164466	57.9264	17	0.000103568	36.4774	0.892222	1.02556	1.03889
DLRQALALI	9	1.27765E-05							55	0.000180913	14.1598	75	0.000456916	35.7622	1.25	1.08111	0.772222
VYPRFAEWL	3	4.25883E-06	32	8.287E-05	19.4584				4	1.31573E-05	3.08941	25	0.000152305	35.7622	1.08111	1.18889	0.851111
DAFYKPLCE	3	4.25883E-06	38	9.84081E-05	23.1068				61	0.000200649	47.1135	25	0.000152305	35.7622	1.05111	1.01889	0.99
SYWHVIEWC	3	4.25883E-06							40	0.000131573	30.8941	25	0.000152305	35.7622	0.983333	1.27667	0.926667
AHYTSEHHY	3	4.25883E-06							4	1.31573E-05	3.08941	25	0.000152305	35.7622	0.976667	1.05444	0.991111
RRGGAYEWS	3	4.25883E-06							87	0.000286171	67.1947	25	0.000152305	35.7622	0.938889	0.994444	1.10556
ANMWQKKSR	7	9.93728E-06	11	2.84866E-05	2.86664				53	0.000174334	17.5434	58	0.000353348	35.5578	1.08444	0.933333	1.01778
YFGTDVLIN	4	5.67845E-06							24	7.89437E-05	13.9023	33	0.000201043	35.4046	0.938889	1.20222	0.982222
KDGTTTKGK	4	5.67845E-06				8	1.81748E-05	3.20066	1	3.28932E-06	0.579264	33	0.000201043	35.4046	0.895556	0.87	1.16556
CVHKNKMRD	6	8.51767E-06							2	6.57864E-06	0.772353	49	0.000298518	35.047	1.01667	0.961111	1.02556
RQRMDTTCC	9	1.27765E-05							1	3.28932E-06	0.257451	73	0.000444731	34.8085	0.954444	1.03444	1.02667
QEPYLANRL	1	1.41961E-06				14	3.18058E-05	22.4046	12	3.94719E-05	27.8047	8	4.87377E-05	34.3317	1.07222	1.06	0.97
HLSYEEQCI	1	1.41961E-06							16	5.26292E-05	37.0729	8	4.87377E-05	34.3317	1.06	1.18	0.914444
IVAQLGYSK	1	1.41961E-06							34	0.000111837	78.78	8	4.87377E-05	34.3317	1.02778	1.13778	0.926667
KEPIKQCCL	3	4.25883E-06				11	2.49903E-05	5.86787	2	6.57864E-06	1.54471	24	0.000146213	34.3317	1.02667	1.06444	0.966667
SAMDSRSWC	1	1.41961E-06							95	0.000312486	220.12	8	4.87377E-05	34.3317	0.994444	0.906667	1.12333
GWTPVKEFK	2	2.83922E-06							12	3.94719E-05	13.9023	16	9.74754E-05	34.3317	0.99	1.06556	0.984444
DTGVGETFE	2	2.83922E-06							26	8.55224E-05	30.1218	16	9.74754E-05	34.3317	0.975556	1.09333	1.00889
KMWRPYGHQ	8	1.13569E-05							53	0.000174334	15.3505	64	0.000389902	34.3317	0.954444	0.981111	1.07444
SIITIMNTS	1	1.41961E-06							104	0.00034209	240.974	8	4.87377E-05	34.3317	0.951111	1.18	0.927778
CKFLCKPHC	4	5.67845E-06				19	4.3165E-05	7.60156	90	0.000296039	52.1338	32	0.000194951	34.3317	0.943333	1.01667	1.02778
CWTQKWDCT	1	1.41961E-06							16	5.26292E-05	37.0729	8	4.87377E-05	34.3317	0.942222	1.09778	1.07444
DFPTEYPEN	1	1.41961E-06							34	0.000111837	78.78	8	4.87377E-05	34.3317	0.916667	0.99	1.13778
RWNPDIPKC	4	5.67845E-06							66	0.000217095	38.2315	32	0.000194951	34.3317	0.866667	0.928889	1.18222
KKPFCCCIE	10	1.41961E-05				13	2.9534E-05	2.08043	35	0.000115126	8.1097	78	0.000475193	33.4734	0.95	1.08333	0.991111
EYKTREAPF	4	5.67845E-06				25	5.67961E-05	10.0021	1	3.28932E-06	0.579264	31	0.000188859	33.2588	1.06	1.04778	0.924444
WAKFQYNDH	4	5.67845E-06							56	0.000184202	32.4388	31	0.000188859	33.2588	1.02778	1.02111	1.03556
GARPPHRIT	4	5.67845E-06				2	4.54369E-06	0.800164	36	0.000118416	20.8535	31	0.000188859	33.2588	0.888889	0.911111	1.06
KDTFCIKLQ	6	8.51767E-06							2	6.57864E-06	0.772353	46	0.000280242	32.9012	1.06111	1.08667	0.918889
SLWQTNDNQ	3	4.25883E-06							39	0.000128284	30.1218	23	0.000140121	32.9012	0.962222	1.01444	1.16444
CSNTQHHQR	3	4.25883E-06	36	9.32287E-05	21.8907				55	0.000180913	42.4794	23	0.000140121	32.9012	0.907778	0.987778	1.10556
TNWRPVWRW	5	7.09806E-06							53	0.000174334	24.5608	38	0.000231504	32.6151	0.925556	1.14444	1.03556
WMWKYVGMF	2	2.83922E-06							36	0.000118416	41.707	15	9.13832E-05	32.186	1.07222	1.20889	0.881111
RQCACNQVE	4	5.67845E-06							3	9.86797E-06	1.73779	30	0.000182766	32.186	1.01556	1.12222	0.972222
QYRIAQDGK	2	2.83922E-06							55	0.000180913	63.7191	15	9.13832E-05	32.186	1.01222	1.00667	1.02333
SVVEMNCCQ	2	2.83922E-06							72	0.000236831	83.4141	15	9.13832E-05	32.186	0.99	1.19333	0.965556
SYCQTPACL	2	2.83922E-06							1	3.28932E-06	1.15853	15	9.13832E-05	32.186	0.911111	1.06333	1.07333
CWGGARYND	2	2.83922E-06							15	4.93398E-05	17.3779	15	9.13832E-05	32.186	0.854444	0.968889	1.22667
IRLVSAASI	12	1.70353E-05							118	0.00038814	22.7844	89	0.000542207	31.8284	1.11	1.14333	0.795556
HYSRWTCHI	5	7.09806E-06	14	3.62556E-05	5.10782				18	5.92078E-05	8.34141	37	0.000225412	31.7568	0.903333	1.13778	1
SKAWAQIPA	3	4.25883E-06							26	8.55224E-05	20.0812	22	0.000134029	31.4707	1.11222	0.955556	0.927778
KRFEQPMPN	3	4.25883E-06							1	3.28932E-06	0.772353	22	0.000134029	31.4707	1.00111	0.928889	1.05333
PKKTNETVQ	3	4.25883E-06				1	2.27184E-06	0.533443	54	0.000177623	41.707	22	0.000134029	31.4707	0.971111	1.03	1.02667
EWGQSQTWC	3	4.25883E-06							51	0.000167755	39.39	22	0.000134029	31.4707	0.96	1.11	1.08444
PTYIWVTKV	3	4.25883E-06							44	0.00014473	33.9835	22	0.000134029	31.4707	0.926667	1.27889	0.891111
DGQHKCNDT	3	4.25883E-06							4	1.31573E-05	3.08941	22	0.000134029	31.4707	0.893333	0.867778	1.23667
ANIRGKDES	4	5.67845E-06				12	2.72621E-05	4.80098	161	0.000529581	93.2616	29	0.000176674	31.1131	1.00333	0.911111	1.09333
ESGPPDAIM	4	5.67845E-06							49	0.000161177	28.384	29	0.000176674	31.1131	0.981111	0.865556	1.10667
RYCNHQIGI	4	5.67845E-06							32	0.000105258	18.5365	29	0.000176674	31.1131	0.875556	1.15556	1.03
ACPCFQTYK	5	7.09806E-06							45	0.000148019	20.8535	36	0.00021932	30.8985	0.921111	1.07111	1.02778
QTEFQNRFF	8	1.13569E-05							64	0.000210517	18.5365	57	0.000347256	30.5767	1.05333	1.16889	0.885556
KLEEDVIIL	3	4.25883E-06				19	4.3165E-05	10.1354	97	0.000319064	74.9182	21	0.000127936	30.0402	1.21889	1.23556	0.73
QRVQMMEDV	2	2.83922E-06							37	0.000121705	42.8656	14	8.5291E-05	30.0402	1.18	1.14889	0.812222
AHSHPAEIM	3	4.25883E-06							27	8.88117E-05	20.8535	21	0.000127936	30.0402	1.12222	0.946667	0.886667
DRHAMYRDM	2	2.83922E-06							43	0.000141441	49.8167	14	8.5291E-05	30.0402	1.11	0.912222	0.974444
ANSLNKATA	5	7.09806E-06	29	7.51009E-05	10.5805				33	0.000108548	15.2926	35	0.000213227	30.0402	1.08333	0.916667	1.01
YWDQMWAVY	1	1.41961E-06							21	6.90758E-05	48.6582	7	4.26455E-05	30.0402	1.06556	1.21111	0.933333
PACLFACKR	2	2.83922E-06							61	0.000200649	70.6703	14	8.5291E-05	30.0402	1.05222	0.993333	0.93
WIQNDHHVA	1	1.41961E-06							25	8.22331E-05	57.9264	7	4.26455E-05	30.0402	1.04778	1.08556	0.943333
HFLCYMGDA	3	4.25883E-06	8	2.07175E-05	4.86459				37	0.000121705	28.577	21	0.000127936	30.0402	1.04222	1.04222	0.972222
NCTAPTAMA	2	2.83922E-06							1	3.28932E-06	1.15853	14	8.5291E-05	30.0402	1.03444	0.95	0.974444
VGFDFEQPV	1	1.41961E-06							87	0.000286171	201.584	7	4.26455E-05	30.0402	1.00333	1.14111	0.94
NITTDKHYE	4	5.67845E-06							35	0.000115126	20.2743	28	0.000170582	30.0402	0.96	1.07333	1.02778
HSTHASPGL	2	2.83922E-06	1	2.58969E-06	0.912111	18	4.08932E-05	14.403	33	0.000108548	38.2315	14	8.5291E-05	30.0402	0.926667	0.873333	1.11667
DYTELTSCQ	3	4.25883E-06							31	0.000101969	23.9429	20	0.000121844	28.6098	0.971111	1.1	1.05
HDRRGWWRS	3	4.25883E-06							108	0.000355247	83.4141	20	0.000121844	28.6098	0.938889	0.937778	1.13
CKPTWIKWN	9	1.27765E-05							4	1.31573E-05	1.0298	60	0.000365533	28.6098	0.921111	1.07111	1.07111
TKGTDTTIH	3	4.25883E-06							41	0.000134862	31.6665	20	0.000121844	28.6098	0.902222	1.02889	1.03222
MWRINNPHS	5	7.09806E-06							58	0.000190781	26.8779	33	0.000201043	28.3237	0.918889	0.988889	1.11111
CLHPMCTTP	5	7.09806E-06				21	4.77087E-05	6.72138	14	4.60505E-05	6.48776	33	0.000201043	28.3237	0.895556	1.00889	1.05333
CAEFAQGDA	2	2.83922E-06							32	0.000105258	37.0729	13	7.91988E-05	27.8945	1.13	0.957778	0.945556
WANACKDIF	10	1.41961E-05				15	3.40777E-05	2.40049	40	0.000131573	9.26823	65	0.000395994	27.8945	1.07222	1.04111	0.952222
WMDSVITES	4	5.67845E-06							20	6.57864E-05	11.5853	26	0.000158398	27.8945	1.04889	1.12444	0.95
CPWMEHDVW	2	2.83922E-06							32	0.000105258	37.0729	13	7.91988E-05	27.8945	1.03778	1.09	0.986667
GASWFRGYL	4	5.67845E-06							3	9.86797E-06	1.73779	26	0.000158398	27.8945	0.957778	1.05889	1.05
RCQPCRKAG	6	8.51767E-06				17	3.86214E-05	4.53426	64	0.000210517	24.7153	39	0.000237596	27.8945	0.907778	0.912222	1.11222
IPCMHPTDW	7	9.93728E-06							17	5.59185E-05	5.62714	45	0.00027415	27.588	0.921111	0.99	1.07
NWHEFVAEW	6	8.51767E-06	2	5.17937E-06	0.608074				7	2.30253E-05	2.70323	38	0.000231504	27.1793	1.13556	1.19444	0.852222
QADQRGCQV	3	4.25883E-06	18	4.66144E-05	10.9453				64	0.000210517	49.4306	19	0.000115752	27.1793	1.00778	1.02667	1.02889
WKNTTWKKK	3	4.25883E-06	1	2.58969E-06	0.608074	14	3.18058E-05	7.4682	3	9.86797E-06	2.31706	19	0.000115752	27.1793	1.00556	0.996667	1.04889
RVNRLWWDA	10	1.41961E-05				29	6.58835E-05	4.64095	2	6.57864E-06	0.463412	63	0.000383809	27.0362	1.07667	1.09556	0.954444
SPCKCHHEV	4	5.67845E-06							102	0.000335511	59.085	25	0.000152305	26.8216	0.925556	1.00333	1.05333
CQCIPDTGI	8	1.13569E-05							43	0.000141441	12.4542	50	0.000304611	26.8216	0.85	1.07889	1.08889
QGRMGLKEN	5	7.09806E-06							75	0.000246699	34.7559	31	0.000188859	26.6071	1.03222	0.964444	1.06111
SHNQCWIDC	5	7.09806E-06							42	0.000138152	19.4633	31	0.000188859	26.6071	0.902222	1.05556	1.13222
WPLFQLKFV	7	9.93728E-06	38	9.84081E-05	9.90292	18	4.08932E-05	4.11513	8	2.63146E-05	2.64807	42	0.000255873	25.7488	1.11556	1.20222	0.816667
ATHALLPGT	3	4.25883E-06				21	4.77087E-05	11.2023	2	6.57864E-06	1.54471	18	0.00010966	25.7488	1.05111	0.978889	0.938889
NQVTHKQVA	4	5.67845E-06							74	0.00024341	42.8656	24	0.000146213	25.7488	1.04444	1.12444	0.9
RACCEVHRW	2	2.83922E-06							1	3.28932E-06	1.15853	12	7.31065E-05	25.7488	1.03444	1.13111	0.898889
WTPTEREMS	1	1.41961E-06							39	0.000128284	90.3653	6	3.65533E-05	25.7488	1.03222	1.04111	0.984444
QCFQFEGYM	2	2.83922E-06							27	8.88117E-05	31.2803	12	7.31065E-05	25.7488	1.03111	1.17667	0.932222
VFNCFLRAS	2	2.83922E-06							79	0.000259856	91.5238	12	7.31065E-05	25.7488	1.03	1.15	0.897778
KYYIMRAHG	3	4.25883E-06							129	0.000424323	99.6335	18	0.00010966	25.7488	1.00222	1.07889	0.942222
IPVCEESDR	1	1.41961E-06							141	0.000463794	326.705	6	3.65533E-05	25.7488	0.994444	1.06667	1
EGVWKTRQS	3	4.25883E-06							2	6.57864E-06	1.54471	18	0.00010966	25.7488	0.992222	1.07778	1.01
SLEPNSRAT	1	1.41961E-06							1	3.28932E-06	2.31706	6	3.65533E-05	25.7488	0.978889	0.928889	1.09333
WAHSPQFDC	4	5.67845E-06	14	3.62556E-05	6.38478	10	2.27184E-05	4.00082	61	0.000200649	35.3351	24	0.000146213	25.7488	0.976667	0.953333	1.08333
CKTPMWFVC	4	5.67845E-06							7	2.30253E-05	4.05485	24	0.000146213	25.7488	0.962222	1.15111	0.947778
CHFIEPCMP	3	4.25883E-06				34	7.72427E-05	18.1371	12	3.94719E-05	9.26823	18	0.00010966	25.7488	0.954444	1.06111	0.975556
GQPVCTQHL	3	4.25883E-06	20	5.17937E-05	12.1615	18	4.08932E-05	9.60197	1	3.28932E-06	0.772353	18	0.00010966	25.7488	0.928889	1.08333	1.02556
RRFASNCQG	5	7.09806E-06							59	0.00019407	27.3413	30	0.000182766	25.7488	0.925556	0.972222	1.09778
CCDQPPEFS	5	7.09806E-06							64	0.000210517	29.6583	30	0.000182766	25.7488	0.883333	0.935556	1.18111
YNANRDCTS	1	1.41961E-06							24	7.89437E-05	55.6094	6	3.65533E-05	25.7488	0.86	0.964444	1.21222
NFCATTPYG	3	4.25883E-06							39	0.000128284	30.1218	18	0.00010966	25.7488	0.823333	1.04889	1.12778
CGGGPEEWL	8	1.13569E-05				6	1.36311E-05	1.20025	3	9.86797E-06	0.868897	47	0.000286334	25.2123	0.916667	1	1.15778
VCEHAPEIL	6	8.51767E-06				1	2.27184E-06	0.266721	46	0.000151309	17.7641	35	0.000213227	25.0335	1.11333	1.15333	0.817778
TALCSYGTQ	6	8.51767E-06				18	4.08932E-05	4.80098	38	0.000124994	14.6747	35	0.000213227	25.0335	0.925556	1.08556	1.05222
CERHCDDNW	5	7.09806E-06	43	0.000111357	15.6883				43	0.000141441	19.9267	29	0.000176674	24.8905	0.948889	0.965556	1.16222
SCFMVCLCI	4	5.67845E-06				16	3.63495E-05	6.40131	16	5.26292E-05	9.26823	23	0.000140121	24.6759	1	1.26111	0.862222
NTCYEKMYI	8	1.13569E-05				23	5.22524E-05	4.60094	35	0.000115126	10.1371	46	0.000280242	24.6759	0.96	1.19667	0.978889
VVNCTDTYI	4	5.67845E-06							1	3.28932E-06	0.579264	23	0.000140121	24.6759	0.881111	1.27444	0.971111
EGKTEKWVI	3	4.25883E-06							53	0.000174334	40.9347	17	0.000103568	24.3183	1.07556	1.15889	0.883333
NFHKRIEID	3	4.25883E-06				3	6.81553E-06	1.60033	3	9.86797E-06	2.31706	17	0.000103568	24.3183	1.05333	1.08	0.912222
RHPWHKPNH	3	4.25883E-06							71	0.000233542	54.837	17	0.000103568	24.3183	0.89	0.848889	1.15222
NPWQHNGKF	3	4.25883E-06							2	6.57864E-06	1.54471	17	0.000103568	24.3183	0.882222	0.948889	1.18889
CLRKNQFCH	13	1.8455E-05				1	2.27184E-06	0.123102	78	0.000256567	13.9023	73	0.000444731	24.0982	0.982222	1.06556	1.00222
IVGHSYFTC	5	7.09806E-06							79	0.000259856	36.6095	28	0.000170582	24.0322	0.87	1.21111	0.977778
HRHCSNRKR	11	1.56157E-05	71	0.000183868	11.7745	17	3.86214E-05	2.47323	59	0.00019407	12.4279	61	0.000371625	23.7981	0.913333	0.9	1.10444
PAMIKKMNE	2	2.83922E-06							13	4.27612E-05	15.0609	11	6.70143E-05	23.603	1.14556	0.957778	0.907778
IMVVAKGIM	6	8.51767E-06							46	0.000151309	17.7641	33	0.000201043	23.603	1.14556	1.22444	0.707778
HWRPWWLAA	2	2.83922E-06							74	0.00024341	85.7311	11	6.70143E-05	23.603	1.11556	1.04667	0.912222
SGFQERMRP	8	1.13569E-05							72	0.000236831	20.8535	44	0.000268057	23.603	0.994444	0.956667	1.03667
IKSPQEWNV	4	5.67845E-06							45	0.000148019	26.0669	22	0.000134029	23.603	0.985556	1.09667	1.01889
GKHSNPYFM	2	2.83922E-06				7	1.59029E-05	5.60115	36	0.000118416	41.707	11	6.70143E-05	23.603	0.887778	0.938889	1.15222
GGWVPQHSK	4	5.67845E-06							79	0.000259856	45.7619	22	0.000134029	23.603	0.874444	0.953333	1.16333
CAHMLPMKQ	5	7.09806E-06	1	2.58969E-06	0.364844				77	0.000253278	35.6827	27	0.00016449	23.1739	1.13889	0.964444	0.9
YAYWKFHKK	5	7.09806E-06							1	3.28932E-06	0.463412	27	0.00016449	23.1739	1.04778	1.06778	0.942222
RQIANPYDH	5	7.09806E-06							35	0.000115126	16.2194	27	0.00016449	23.1739	0.947778	0.975556	1.07667
FRKFVQVNA	3	4.25883E-06							101	0.000332222	78.0076	16	9.74754E-05	22.8878	1.07778	1.18333	0.817778
NCCQTPRFI	3	4.25883E-06				1	2.27184E-06	0.533443	56	0.000184202	43.2517	16	9.74754E-05	22.8878	0.863333	1.11333	1.04667
MMQKILSMV	7	9.93728E-06							2	6.57864E-06	0.662017	37	0.000225412	22.6835	1.21333	1.14889	0.753333
NHQMAGGGS	7	9.93728E-06							16	5.26292E-05	5.29613	37	0.000225412	22.6835	0.903333	0.86	1.20667
EQYIHYIPI	4	5.67845E-06							40	0.000131573	23.1706	21	0.000127936	22.5302	0.965556	1.27	0.875556
HTEHINNVC	4	5.67845E-06							81	0.000266435	46.9204	21	0.000127936	22.5302	0.933333	1.15222	0.986667
VVPLQITFV	6	8.51767E-06							97	0.000319064	37.4591	31	0.000188859	22.1726	1.03444	1.35778	0.735556
YLMGIFEMF	8	1.13569E-05							41	0.000134862	11.8749	41	0.000249781	21.9938	1.14444	1.23889	0.766667
EMTQWDELT	3	4.25883E-06							25	8.22331E-05	19.3088	15	9.13832E-05	21.4573	1.16667	1.12	0.887778
FLDGLNFFM	7	9.93728E-06	14	3.62556E-05	3.64844	1	2.27184E-06	0.228618	56	0.000184202	18.5365	35	0.000213227	21.4573	1.10111	1.10778	0.906667
TEVGHEKEQ	4	5.67845E-06							1	3.28932E-06	0.579264	20	0.000121844	21.4573	1.09778	1.09556	0.908889
SLRFQSWFL	1	1.41961E-06							35	0.000115126	81.097	5	3.04611E-05	21.4573	1.08778	1.14	0.903333
HNRLIREFW	1	1.41961E-06							20	6.57864E-05	46.3412	5	3.04611E-05	21.4573	1.08	1.16	0.863333
EIIKSPKQE	4	5.67845E-06				14	3.18058E-05	5.60115	36	0.000118416	20.8535	20	0.000121844	21.4573	1.07444	1.04667	0.93
IPMRIADGL	1	1.41961E-06							71	0.000233542	164.511	5	3.04611E-05	21.4573	1.06333	1.01667	0.92
KDCRHFATK	4	5.67845E-06							38	0.000124994	22.012	20	0.000121844	21.4573	1.03889	0.934444	0.976667
VWKTPAECF	1	1.41961E-06							34	0.000111837	78.78	5	3.04611E-05	21.4573	1.03556	1.12444	0.904444
NLNTIIILV	1	1.41961E-06							13	4.27612E-05	30.1218	5	3.04611E-05	21.4573	1.03222	1.34111	0.796667
TVCIHVKRL	2	2.83922E-06							91	0.000299328	105.426	10	6.09221E-05	21.4573	1.02889	1.24667	0.791111
HQRRVRVIC	1	1.41961E-06				11	2.49903E-05	17.6036	83	0.000273014	192.316	5	3.04611E-05	21.4573	0.994444	1.21667	0.826667
QHCYPHAWF	4	5.67845E-06							122	0.000401297	70.6703	20	0.000121844	21.4573	0.966667	1.07	0.994444
FQFCKSTRC	4	5.67845E-06							14	4.60505E-05	8.1097	20	0.000121844	21.4573	0.943333	1.09444	0.99
GHEPHRNSE	1	1.41961E-06							48	0.000157887	111.219	5	3.04611E-05	21.4573	0.926667	0.883333	1.15556
LFTHGACGC	2	2.83922E-06							63	0.000207227	72.9873	10	6.09221E-05	21.4573	0.925556	1.05	1.02889
PNSHYVGMA	1	1.41961E-06	3	7.76906E-06	5.47267				27	8.88117E-05	62.5606	5	3.04611E-05	21.4573	0.911111	0.984444	1.10222
TGRYPYARG	2	2.83922E-06							49	0.000161177	56.7679	10	6.09221E-05	21.4573	0.811111	0.985556	1.16
NQVNWPNFN	9	1.27765E-05				14	3.18058E-05	2.4894	13	4.27612E-05	3.34686	44	0.000268057	20.9805	0.847778	1.07333	1.2
KMDLMRPGQ	7	9.93728E-06							41	0.000134862	13.5713	34	0.000207135	20.8443	1.07667	0.89	1.03
EGEKYWELI	6	8.51767E-06							7	2.30253E-05	2.70323	29	0.000176674	20.7421	1.12667	1.19333	0.883333
DYLSETPYF	6	8.51767E-06				15	3.40777E-05	4.00082	62	0.000203938	23.9429	29	0.000176674	20.7421	0.943333	1.09111	1.06444
YCRKCWIQG	6	8.51767E-06	40	0.000103587	12.1615				10	3.28932E-05	3.86176	29	0.000176674	20.7421	0.894444	1.14889	1.05
YRQVGMSCC	5	7.09806E-06							47	0.000154598	21.7803	24	0.000146213	20.599	0.892222	1.12556	1.06
NMTVSINTH	9	1.27765E-05							3	9.86797E-06	0.772353	43	0.000261965	20.5037	0.928889	1.12556	0.998889
EMMNERPLM	4	5.67845E-06							65	0.000213806	37.6522	19	0.000115752	20.3845	1.19556	1.01778	0.877778
FCMWWLAQV	4	5.67845E-06	1	2.58969E-06	0.456056	17	3.86214E-05	6.80139	6	1.97359E-05	3.47559	19	0.000115752	20.3845	1.16	1.25444	0.782222
LYQYDSLLY	4	5.67845E-06							39	0.000128284	22.5913	19	0.000115752	20.3845	1.02111	1.18889	1.00667
FLTHLFHII	3	4.25883E-06				2	4.54369E-06	1.06689	14	4.60505E-05	10.8129	14	8.5291E-05	20.0268	1.11889	1.27667	0.686667
CEIMTRLDK	3	4.25883E-06							66	0.000217095	50.9753	14	8.5291E-05	20.0268	1.11	1.07889	0.885556
HSRLTLGQA	3	4.25883E-06	30	7.76906E-05	18.2422				3	9.86797E-06	2.31706	14	8.5291E-05	20.0268	1.05556	1.00222	0.963333
YWASAKNTE	6	8.51767E-06				16	3.63495E-05	4.26754	76	0.000249988	29.3494	28	0.000170582	20.0268	1.04556	1.02667	1.01333
KVCNFRPAM	3	4.25883E-06							11	3.61825E-05	8.49588	14	8.5291E-05	20.0268	1.01333	1.02889	0.954444
SRPQWRVPL	3	4.25883E-06							50	0.000164466	38.6176	14	8.5291E-05	20.0268	0.947778	1.02	1.04444
PWWYYTENE	3	4.25883E-06							8	2.63146E-05	6.17882	14	8.5291E-05	20.0268	0.932222	1.18333	1.08
RPNQYKQCW	3	4.25883E-06							2	6.57864E-06	1.54471	14	8.5291E-05	20.0268	0.894444	1.03778	1.14333
TQTCWHYRP	3	4.25883E-06				7	1.59029E-05	3.7341	51	0.000167755	39.39	14	8.5291E-05	20.0268	0.865556	1.09556	1.06778
NINWFVEAW	8	1.13569E-05	30	7.76906E-05	6.84083	15	3.40777E-05	3.00062	2	6.57864E-06	0.579264	37	0.000225412	19.848	1.06444	1.24444	0.89
RTWEYAFRH	7	9.93728E-06	1	2.58969E-06	0.260603	40	9.08738E-05	9.14473	48	0.000157887	15.8884	32	0.000194951	19.6181	1.05556	1.12667	0.878889
HMIGHLHET	2	2.83922E-06							22	7.23651E-05	25.4876	9	5.48299E-05	19.3116	1.08111	1.07444	0.863333
FSHEFEGFV	4	5.67845E-06							34	0.000111837	19.695	18	0.00010966	19.3116	1.06333	1.17222	0.857778
FYNCMHKKK	2	2.83922E-06							45	0.000148019	52.1338	9	5.48299E-05	19.3116	1.00667	1.00778	1.00778
PDVQHMSGV	4	5.67845E-06							32	0.000105258	18.5365	18	0.00010966	19.3116	0.955556	1.00111	1.05556
RCCTCVMWC	2	2.83922E-06							4	1.31573E-05	4.63412	9	5.48299E-05	19.3116	0.911111	1.22222	0.97
ITWHHFPNT	2	2.83922E-06							4	1.31573E-05	4.63412	9	5.48299E-05	19.3116	0.91	1.10111	0.992222
NIPHTTINF	2	2.83922E-06							49	0.000161177	56.7679	9	5.48299E-05	19.3116	0.873333	1.12889	1.00556
PSGCQGAGM	2	2.83922E-06							116	0.000381561	134.389	9	5.48299E-05	19.3116	0.858889	0.857778	1.22889
CQIHCSGSY	2	2.83922E-06							1	3.28932E-06	1.15853	9	5.48299E-05	19.3116	0.821111	1.07444	1.14889
HNPAGIGQM	7	9.93728E-06	24	6.21525E-05	6.25448				11	3.61825E-05	3.64109	31	0.000188859	19.0051	0.937778	0.932222	1.09556
AADVAAQPA	5	7.09806E-06							1	3.28932E-06	0.463412	22	0.000134029	18.8824	1.20556	0.893333	0.862222
WMRSAIVDL	8	1.13569E-05							6	1.97359E-05	1.73779	35	0.000213227	18.7752	1.14	1.11889	0.846667
CAMENRWGK	3	4.25883E-06				7	1.59029E-05	3.7341	2	6.57864E-06	1.54471	13	7.91988E-05	18.5963	1.04444	0.991111	1.02556
NFTTDENDC	3	4.25883E-06							66	0.000217095	50.9753	13	7.91988E-05	18.5963	0.915556	0.997778	1.16556
FPHLEIMCD	4	5.67845E-06							12	3.94719E-05	6.95117	17	0.000103568	18.2387	1.08222	1.07222	0.902222
GETVKRTVY	4	5.67845E-06				15	3.40777E-05	6.00123	9	2.96039E-05	5.21338	17	0.000103568	18.2387	0.95	1.20444	0.924444
RYCWTDWLR	5	7.09806E-06	17	4.40247E-05	6.20236				70	0.000230253	32.4388	21	0.000127936	18.0241	0.973333	1.14333	1.01778
HDAPEQGDN	5	7.09806E-06							47	0.000154598	21.7803	21	0.000127936	18.0241	0.972222	0.804444	1.21
QNHGCLECH	5	7.09806E-06	25	6.47422E-05	9.12111				21	6.90758E-05	9.73164	21	0.000127936	18.0241	0.95	1.03667	1.07889
TPKTDNTTS	7	9.93728E-06							190	0.000624971	62.8916	29	0.000176674	17.7789	0.831111	0.914444	1.20222
EVTIRAEKL	1	1.41961E-06							132	0.000434191	305.852	4	2.43688E-05	17.1659	1.18889	1.18111	0.735556
DKETQKEFE	1	1.41961E-06							40	0.000131573	92.6823	4	2.43688E-05	17.1659	1.17	1.02222	0.915556
EWFLIQVAS	1	1.41961E-06							208	0.000684179	481.948	4	2.43688E-05	17.1659	1.16111	1.24444	0.77
AGVKLKAQV	2	2.83922E-06							3	9.86797E-06	3.47559	8	4.87377E-05	17.1659	1.14778	1.07667	0.83
PKQRVELLK	2	2.83922E-06				7	1.59029E-05	5.60115	17	5.59185E-05	19.695	8	4.87377E-05	17.1659	1.13444	1.05889	0.876667
SPEENMLIA	1	1.41961E-06							1	3.28932E-06	2.31706	4	2.43688E-05	17.1659	1.12778	1.03444	0.923333
TDMAPNAVM	4	5.67845E-06							44	0.00014473	25.4876	16	9.74754E-05	17.1659	1.09778	0.958889	0.946667
FIAQYRENC	1	1.41961E-06							18	5.92078E-05	41.707	4	2.43688E-05	17.1659	1.01889	1.17333	0.921111
HWTCKTWQI	3	4.25883E-06							64	0.000210517	49.4306	12	7.31065E-05	17.1659	0.983333	1.18	0.937778
QSRNERLTN	3	4.25883E-06							13	4.27612E-05	10.0406	12	7.31065E-05	17.1659	0.978889	1.01667	1.08
CQTCNATIL	8	1.13569E-05	2	5.17937E-06	0.456056				19	6.24971E-05	5.50301	32	0.000194951	17.1659	0.972222	1.16444	0.951111
IPRPGQAHE	10	1.41961E-05							2	6.57864E-06	0.463412	40	0.000243688	17.1659	0.965556	0.927778	1.03889
SQEHGDYYL	6	8.51767E-06							70	0.000230253	27.0323	24	0.000146213	17.1659	0.96	1.04667	1.11
WSNYESFFH	5	7.09806E-06							208	0.000684179	96.3896	20	0.000121844	17.1659	0.958889	1.11444	1.04556
TQKFPRTLP	1	1.41961E-06							70	0.000230253	162.194	4	2.43688E-05	17.1659	0.952222	0.992222	1.01
SVCKAYRPI	4	5.67845E-06	27	6.99216E-05	12.3135				43	0.000141441	24.9084	16	9.74754E-05	17.1659	0.934444	1.08444	0.985556
NIPPEPIVQ	1	1.41961E-06							1	3.28932E-06	2.31706	4	2.43688E-05	17.1659	0.9	1.07889	1.03111
RVCNFRKNY	4	5.67845E-06							41	0.000134862	23.7498	16	9.74754E-05	17.1659	0.891111	1.12444	1.05111
KDNPGSWHW	1	1.41961E-06	12	3.10762E-05	21.8907				26	8.55224E-05	60.2435	4	2.43688E-05	17.1659	0.876667	0.87	1.26778
SRPPDDNKI	3	4.25883E-06							29	9.53903E-05	22.3982	12	7.31065E-05	17.1659	0.866667	0.787778	1.26444
TSGEQCSRP	1	1.41961E-06	4	1.03587E-05	7.29689	2	4.54369E-06	3.20066	5	1.64466E-05	11.5853	4	2.43688E-05	17.1659	0.854444	0.931111	1.19556
LPKHSHPPI	9	1.27765E-05							23	7.56544E-05	5.92137	35	0.000213227	16.689	0.901111	0.864444	1.10667
TEMRLFAHC	7	9.93728E-06							97	0.000319064	32.1078	27	0.00016449	16.5528	1.14556	1.10111	0.804444
KQMWMNEWE	5	7.09806E-06							8	2.63146E-05	3.70729	19	0.000115752	16.3076	1.19556	1.10111	0.905556
VFNRSWRLA	7	9.93728E-06							63	0.000207227	20.8535	26	0.000158398	15.9397	1.05556	1.12	0.911111
FSKSEPCYQ	7	9.93728E-06				17	3.86214E-05	3.88651	1	3.28932E-06	0.331008	26	0.000158398	15.9397	0.918889	1.01111	1.11556
CKRFLFHLN	13	1.8455E-05	10	2.58969E-05	1.40325				40	0.000131573	7.12941	48	0.000292426	15.8454	1.06333	1.10889	0.893333
PQRQWIKQV	3	4.25883E-06							10	3.28932E-05	7.72353	11	6.70143E-05	15.7354	1.02667	1.13222	0.927778
KGCQIIDAT	3	4.25883E-06							2	6.57864E-06	1.54471	11	6.70143E-05	15.7354	0.993333	1.06	0.973333
TIYQWTGPS	3	4.25883E-06							106	0.000348668	81.8694	11	6.70143E-05	15.7354	0.836667	1.10778	1.10889
HPDTPTYNS	3	4.25883E-06							27	8.88117E-05	20.8535	11	6.70143E-05	15.7354	0.771111	0.888889	1.27778
QLTMWAAPT	11	1.56157E-05				17	3.86214E-05	2.47323	31	0.000101969	6.52989	40	0.000243688	15.6053	1.12444	1.04556	0.876667
NAGDHLHTN	5	7.09806E-06				2	4.54369E-06	0.640131	5	1.64466E-05	2.31706	18	0.00010966	15.4493	0.953333	0.903333	1.13889
FCMERLPRW	7	9.93728E-06	2	5.17937E-06	0.521206				97	0.000319064	32.1078	25	0.000152305	15.3267	1.07667	1.09667	0.9
GWVGRMPQK	13	1.8455E-05	28	7.25112E-05	3.92909	9	2.04466E-05	1.10792	1	3.28932E-06	0.178235	46	0.000280242	15.1852	0.947778	0.993333	1.07111
KAKFLRVRF	2	2.83922E-06	1	2.58969E-06	0.912111				45	0.000148019	52.1338	7	4.26455E-05	15.0201	1.15444	1.10333	0.763333
KCMRVEIDM	4	5.67845E-06				25	5.67961E-05	10.0021	23	7.56544E-05	13.3231	14	8.5291E-05	15.0201	1.14	1.10778	0.835556
DENMMMVHG	2	2.83922E-06							8	2.63146E-05	9.26823	7	4.26455E-05	15.0201	1.11667	1.00778	0.952222
GQVELWCAN	6	8.51767E-06							43	0.000141441	16.6056	21	0.000127936	15.0201	1.04556	1.14444	0.971111
WMAHKNWTC	2	2.83922E-06							26	8.55224E-05	30.1218	7	4.26455E-05	15.0201	1.04111	1.05556	0.983333
ISDWLNSHI	6	8.51767E-06							1	3.28932E-06	0.386176	21	0.000127936	15.0201	0.985556	1.07444	1.03556
QEQDEVWDE	11	1.56157E-05							34	0.000111837	7.16181	38	0.000231504	14.8251	1.17222	1.09556	0.951111
CKAYPFKIL	5	7.09806E-06							10	3.28932E-05	4.63412	17	0.000103568	14.591	1.03111	1.08889	0.91
KWKQRKDRE	8	1.13569E-05							30	9.86797E-05	8.68897	27	0.00016449	14.4837	1.10778	0.917778	1.00778
RGFQGVMEK	8	1.13569E-05							5	1.64466E-05	1.44816	27	0.00016449	14.4837	1.04444	1.06333	0.944444
HCAGLGRRV	11	1.56157E-05							58	0.000190781	12.2172	37	0.000225412	14.4349	0.965556	1.02778	0.99
WMEGALEHN	3	4.25883E-06							55	0.000180913	42.4794	10	6.09221E-05	14.3049	1.15333	1.04444	0.928889
EAPACLRYL	3	4.25883E-06							14	4.60505E-05	10.8129	10	6.09221E-05	14.3049	1.11	1.06333	0.893333
AGENQMKWW	3	4.25883E-06							18	5.92078E-05	13.9023	10	6.09221E-05	14.3049	1.10111	1.03	1.00333
AVMSHIEGF	3	4.25883E-06				15	3.40777E-05	8.00164	5	1.64466E-05	3.86176	10	6.09221E-05	14.3049	1.09667	1.12222	0.834444
SKEWFVGFK	3	4.25883E-06							16	5.26292E-05	12.3576	10	6.09221E-05	14.3049	1.04556	1.10889	0.934444
TVCQKMTFY	3	4.25883E-06							33	0.000108548	25.4876	10	6.09221E-05	14.3049	0.993333	1.22333	0.882222
SVCKAWRCH	3	4.25883E-06				9	2.04466E-05	4.80098	21	6.90758E-05	16.2194	10	6.09221E-05	14.3049	0.983333	1.06333	0.982222
GARSNSDAV	3	4.25883E-06							74	0.00024341	57.1541	10	6.09221E-05	14.3049	0.963333	0.885556	1.13444
SNPYIWECE	3	4.25883E-06	39	0.000100998	23.7149				1	3.28932E-06	0.772353	10	6.09221E-05	14.3049	0.926667	1.12889	1.08333
TPPGAQGRM	6	8.51767E-06	1	2.58969E-06	0.304037	32	7.2699E-05	8.53508	76	0.000249988	29.3494	20	0.000121844	14.3049	0.896667	0.855556	1.14556
RWWMCNWLE	4	5.67845E-06							89	0.00029275	51.5545	13	7.91988E-05	13.9473	1.09333	1.18222	0.945556
KVRFMTGMS	4	5.67845E-06	1	2.58969E-06	0.456056				63	0.000207227	36.4937	13	7.91988E-05	13.9473	1.04222	1.06	0.912222
EWEQICVNC	4	5.67845E-06							56	0.000184202	32.4388	13	7.91988E-05	13.9473	1.02	1.26444	0.925556
ELGGDGYNP	4	5.67845E-06							67	0.000220385	38.8107	13	7.91988E-05	13.9473	0.827778	0.907778	1.29889
EMPNALDRH	6	8.51767E-06							97	0.000319064	37.4591	19	0.000115752	13.5896	1.1	0.903333	1.00333
SIDRGVGKR	7	9.93728E-06				27	6.13398E-05	6.17269	1	3.28932E-06	0.331008	22	0.000134029	13.4875	0.906667	0.965556	1.09889
AHKDFMARY	15	2.12942E-05							43	0.000141441	6.64223	47	0.000286334	13.4466	1.13778	0.96	0.892222
ALEVQQYDN	9	1.27765E-05							51	0.000167755	13.13	28	0.000170582	13.3512	1.09667	1.12222	0.956667
RVRKMLILI	3	4.25883E-06							14	4.60505E-05	10.8129	9	5.48299E-05	12.8744	1.17667	1.23889	0.681111
DVESWAAQW	3	4.25883E-06							1	3.28932E-06	0.772353	9	5.48299E-05	12.8744	1.14889	1.07333	0.927778
DLNMKHHSL	6	8.51767E-06				27	6.13398E-05	7.20148	53	0.000174334	20.4673	18	0.00010966	12.8744	1.09556	0.923333	1.01556
VWQQCKQLI	2	2.83922E-06							7	2.30253E-05	8.1097	6	3.65533E-05	12.8744	1.08889	1.24444	0.851111
FNDWAMCKK	2	2.83922E-06							4	1.31573E-05	4.63412	6	3.65533E-05	12.8744	1.08222	0.97	1.00556
EMIQQPWTH	2	2.83922E-06							1	3.28932E-06	1.15853	6	3.65533E-05	12.8744	1.06889	1.11111	0.906667
LGAEEGEYS	1	1.41961E-06							129	0.000424323	298.9	3	1.82766E-05	12.8744	1.06667	1.04	1.01778
TATKMKPMC	5	7.09806E-06							58	0.000190781	26.8779	15	9.13832E-05	12.8744	1.05889	0.947778	0.945556
NYVLWLWCA	2	2.83922E-06	2	5.17937E-06	1.82422	4	9.08738E-06	3.20066	43	0.000141441	49.8167	6	3.65533E-05	12.8744	1.05778	1.26889	0.905556
GAAVAHPKN	5	7.09806E-06							1	3.28932E-06	0.463412	15	9.13832E-05	12.8744	1.03	0.887778	1.00889
SVCKAEWHC	8	1.13569E-05							74	0.00024341	21.4328	24	0.000146213	12.8744	1.02889	1.09	0.958889
VWLKGSCIL	2	2.83922E-06							77	0.000253278	89.2067	6	3.65533E-05	12.8744	1.02444	1.18889	0.922222
QGWKVGQKF	3	4.25883E-06				15	3.40777E-05	8.00164	1	3.28932E-06	0.772353	9	5.48299E-05	12.8744	0.99	1.07	1.01778
SVWWKTHRY	1	1.41961E-06							35	0.000115126	81.097	3	1.82766E-05	12.8744	0.958889	1.15444	0.984444
HGRNAPCAQ	1	1.41961E-06							73	0.000240121	169.145	3	1.82766E-05	12.8744	0.937778	0.882222	1.11444
CFWRPDTYL	5	7.09806E-06	2	5.17937E-06	0.729689				55	0.000180913	25.4876	15	9.13832E-05	12.8744	0.933333	1.10222	1.04111
CPNLHAPSV	1	1.41961E-06							33	0.000108548	76.4629	3	1.82766E-05	12.8744	0.907778	0.958889	1.10222
INHCPTKEN	2	2.83922E-06							3	9.86797E-06	3.47559	6	3.65533E-05	12.8744	0.894444	1.01	1.10667
FCGCPTQYK	2	2.83922E-06							62	0.000203938	71.8288	6	3.65533E-05	12.8744	0.826667	1.06222	1.12778
GDNYRDCVY	1	1.41961E-06							126	0.000414455	291.949	3	1.82766E-05	12.8744	0.82	1.05333	1.21778
KNPGPRTKY	7	9.93728E-06				4	9.08738E-06	0.914473	28	9.2101E-05	9.26823	21	0.000127936	12.8744	0.795556	0.867778	1.24778
MMISPFRQF	11	1.56157E-05	41	0.000106177	6.79937	34	7.72427E-05	4.94647	75	0.000246699	15.7981	32	0.000194951	12.4843	1.07444	1.08778	0.861111
TCRIACHTH	8	1.13569E-05							2	6.57864E-06	0.579264	23	0.000140121	12.338	0.948889	1.09556	0.92
AFHYQIHQE	6	8.51767E-06							27	8.88117E-05	10.4268	17	0.000103568	12.1591	1.10333	1.15444	0.83
RPEWSREGR	6	8.51767E-06							111	0.000365115	42.8656	17	0.000103568	12.1591	0.967778	0.95	1.08889
KCHCVNWSY	6	8.51767E-06							1	3.28932E-06	0.386176	17	0.000103568	12.1591	0.867778	1.13	1.10333
GARRGLVTA	5	7.09806E-06	40	0.000103587	14.5938				97	0.000319064	44.9509	14	8.5291E-05	12.0161	1.02667	1.02333	0.932222
KVMDEITGY	5	7.09806E-06	27	6.99216E-05	9.8508				22	7.23651E-05	10.1951	14	8.5291E-05	12.0161	1.02444	1.13444	0.937778
ASCMPFCLD	5	7.09806E-06	33	8.54597E-05	12.0399				50	0.000164466	23.1706	14	8.5291E-05	12.0161	1.01778	0.975556	1.02667
TDHYRTRTQ	10	1.41961E-05				5	1.13592E-05	0.800164	62	0.000203938	14.3658	28	0.000170582	12.0161	0.917778	1.04556	1.03444
DCCTNSPHS	5	7.09806E-06				9	2.04466E-05	2.88059	109	0.000358536	50.5119	14	8.5291E-05	12.0161	0.78	0.88	1.29889
LDCHVNPHV	10	1.41961E-05				12	2.72621E-05	1.92039	10	3.28932E-05	2.31706	27	0.00016449	11.587	0.942222	1.06778	1.02444
AIKRCHYVM	3	4.25883E-06							44	0.00014473	33.9835	8	4.87377E-05	11.4439	1.05778	1.15333	0.83
KQRYKPLDF	3	4.25883E-06							59	0.00019407	45.5688	8	4.87377E-05	11.4439	1.02	0.972222	1.02889
NQGCLAHHI	3	4.25883E-06							34	0.000111837	26.26	8	4.87377E-05	11.4439	0.995556	1.04444	0.99
NMTTESFPP	3	4.25883E-06				1	2.27184E-06	0.533443	19	6.24971E-05	14.6747	8	4.87377E-05	11.4439	0.912222	0.968889	1.09889
IHNCFPMPR	9	1.27765E-05							58	0.000190781	14.9322	24	0.000146213	11.4439	0.905556	1.00111	1.04
GKCYDKGNG	6	8.51767E-06							9	2.96039E-05	3.47559	16	9.74754E-05	11.4439	0.784444	0.868889	1.33889
RPYPNYIGY	3	4.25883E-06							39	0.000128284	30.1218	8	4.87377E-05	11.4439	0.723333	1.07556	1.22222
GWTCDCRLK	11	1.56157E-05	1	2.58969E-06	0.165838	18	4.08932E-05	2.61872	52	0.000171045	10.9534	29	0.000176674	11.3139	0.935556	1.02222	1.09667
SIVTYNGRM	8	1.13569E-05				4	9.08738E-06	0.800164	66	0.000217095	19.1157	21	0.000127936	11.2651	0.9	1.14778	1.01889
QEKTLKDEG	5	7.09806E-06	1	2.58969E-06	0.364844				2	6.57864E-06	0.926823	13	7.91988E-05	11.1578	1.11	0.966667	1.00556
VQFMHIDNA	5	7.09806E-06							26	8.55224E-05	12.0487	13	7.91988E-05	11.1578	1.10333	1.10667	0.864444
CHQKFIMQA	12	1.70353E-05							42	0.000138152	8.1097	31	0.000188859	11.0863	1.12667	1.09556	0.826667
NKQSDWSSP	9	1.27765E-05							36	0.000118416	9.26823	23	0.000140121	10.9671	0.876667	0.826667	1.30889
AQQFWYQML	6	8.51767E-06							145	0.000476952	55.9956	15	9.13832E-05	10.7287	1.16778	1.18889	0.832222
LPNWAKNDM	4	5.67845E-06							6	1.97359E-05	3.47559	10	6.09221E-05	10.7287	1.04667	0.906667	1.10222
APHQKWWTQ	2	2.83922E-06							1	3.28932E-06	1.15853	5	3.04611E-05	10.7287	1.03778	1.01333	0.997778
VIQNPIAMT	2	2.83922E-06							84	0.000276303	97.3164	5	3.04611E-05	10.7287	1.03	1.16778	0.857778
SPSWARCDH	2	2.83922E-06				6	1.36311E-05	4.80098	14	4.60505E-05	16.2194	5	3.04611E-05	10.7287	0.922222	0.864444	1.17222
YSQNTRKKS	6	8.51767E-06							58	0.000190781	22.3982	15	9.13832E-05	10.7287	0.9	0.951111	1.16333
CKTWDCTFP	8	1.13569E-05							1	3.28932E-06	0.289632	20	0.000121844	10.7287	0.887778	1.03778	1.09444
YWDNNGTRC	4	5.67845E-06							3	9.86797E-06	1.73779	10	6.09221E-05	10.7287	0.8	1.02444	1.26
CCDHNPNTG	2	2.83922E-06				21	4.77087E-05	16.8034	5	1.64466E-05	5.79264	5	3.04611E-05	10.7287	0.746667	0.895556	1.32778
GLKSLCLPM	9	1.27765E-05							31	0.000101969	7.98098	22	0.000134029	10.4902	1.04778	0.992222	1.00889
KDTEDFKRM	5	7.09806E-06							141	0.000463794	65.341	12	7.31065E-05	10.2995	1.12	0.92	0.976667
LTRNLHMII	5	7.09806E-06							65	0.000213806	30.1218	12	7.31065E-05	10.2995	1.10111	1.19222	0.793333
KFGIQKRPI	5	7.09806E-06							79	0.000259856	36.6095	12	7.31065E-05	10.2995	0.977778	1.04333	0.952222
QCRMLIGFA	13	1.8455E-05							220	0.000723651	39.2117	31	0.000188859	10.2335	1.09444	1.12556	0.844444
YQMHAFGME	8	1.13569E-05				16	3.63495E-05	3.20066	17	5.59185E-05	4.92375	19	0.000115752	10.1922	1.13444	1.07444	0.87
GSLRHACCQ	8	1.13569E-05	20	5.17937E-05	4.56056	19	4.3165E-05	3.80078	75	0.000246699	21.7224	19	0.000115752	10.1922	0.962222	0.99	1.05556
GEARLAAYM	3	4.25883E-06				1	2.27184E-06	0.533443	61	0.000200649	47.1135	7	4.26455E-05	10.0134	1.19444	1.01778	0.84
CKFQLAHFT	3	4.25883E-06							41	0.000134862	31.6665	7	4.26455E-05	10.0134	1.09667	1.10889	0.837778
IKTIANNEQ	3	4.25883E-06				2	4.54369E-06	1.06689	41	0.000134862	31.6665	7	4.26455E-05	10.0134	1.04333	1.11222	0.934444
GATVAVCDW	3	4.25883E-06							65	0.000213806	50.2029	7	4.26455E-05	10.0134	1.01667	1.12222	0.938889
YFRVNFMRT	3	4.25883E-06							36	0.000118416	27.8047	7	4.26455E-05	10.0134	0.991111	1.21333	0.873333
GELCSWTPQ	3	4.25883E-06							1	3.28932E-06	0.772353	7	4.26455E-05	10.0134	0.936667	1.04111	1.10333
KPVTFRHGK	6	8.51767E-06				5	1.13592E-05	1.33361	4	1.31573E-05	1.54471	14	8.5291E-05	10.0134	0.935556	0.983333	1.00667
KQNNYPCMA	3	4.25883E-06	48	0.000124305	29.1876				37	0.000121705	28.577	7	4.26455E-05	10.0134	0.935556	0.967778	1.13556
NSEDGHRCF	3	4.25883E-06							23	7.56544E-05	17.7641	7	4.26455E-05	10.0134	0.913333	0.941111	1.16
WTPQYRYDT	3	4.25883E-06							1	3.28932E-06	0.772353	7	4.26455E-05	10.0134	0.865556	1.09	1.11889
DCPCMQRQA	7	9.93728E-06							26	8.55224E-05	8.60621	16	9.74754E-05	9.80906	1.00556	0.942222	1.05889
SWRYCIHHP	7	9.93728E-06							2	6.57864E-06	0.662017	16	9.74754E-05	9.80906	0.874444	1.06667	1.06222
CLPFEKWKD	11	1.56157E-05				8	1.81748E-05	1.16387	47	0.000154598	9.90016	25	0.000152305	9.75333	1.06333	0.997778	1.00889
WICKLFDQR	4	5.67845E-06				5	1.13592E-05	2.00041	48	0.000157887	27.8047	9	5.48299E-05	9.65579	1.07111	1.12778	0.912222
QSTQAWLYC	4	5.67845E-06							201	0.000661154	116.432	9	5.48299E-05	9.65579	1.01333	1.14444	0.987778
GGYLMALPY	4	5.67845E-06							24	7.89437E-05	13.9023	9	5.48299E-05	9.65579	0.975556	1.05222	1.04
RQISPSEGQ	4	5.67845E-06							42	0.000138152	24.3291	9	5.48299E-05	9.65579	0.927778	0.966667	1.11778
GYHYYSGEK	4	5.67845E-06	10	2.58969E-05	4.56056				62	0.000203938	35.9144	9	5.48299E-05	9.65579	0.834444	1.04889	1.18556
QAKMHKERR	10	1.41961E-05							32	0.000105258	7.41458	22	0.000134029	9.44122	1.17889	0.928889	0.872222
THCFIHKAI	5	7.09806E-06							2	6.57864E-06	0.926823	11	6.70143E-05	9.44122	1.04222	1.14111	0.806667
WGVRWPDIT	5	7.09806E-06							19	6.24971E-05	8.80482	11	6.70143E-05	9.44122	0.917778	1.11111	1.03778
VDNMDIPTV	6	8.51767E-06							75	0.000246699	28.9632	13	7.91988E-05	9.29817	0.971111	1.08444	1.00333
SCFLIPPHV	6	8.51767E-06							19	6.24971E-05	7.33735	13	7.91988E-05	9.29817	0.921111	1.09889	0.974444
KNPSPEDTT	7	9.93728E-06				5	1.13592E-05	1.14309	72	0.000236831	23.8326	15	9.13832E-05	9.19599	0.864444	0.841111	1.24
FLCRLMTYL	9	1.27765E-05	37	9.58184E-05	7.49958				13	4.27612E-05	3.34686	19	0.000115752	9.05976	1.11222	1.23444	0.801111
DKFKLLCRN	9	1.27765E-05				6	1.36311E-05	1.06689	51	0.000167755	13.13	19	0.000115752	9.05976	1.06556	1.00111	0.995556
NFAVAMEKT	2	2.83922E-06							33	0.000108548	38.2315	4	2.43688E-05	8.58293	1.16778	1.08667	0.81
LGAPFEEMH	2	2.83922E-06							58	0.000190781	67.1947	4	2.43688E-05	8.58293	1.14778	1.00778	0.884444
KLIDLPDIA	4	5.67845E-06	7	1.81278E-05	3.19239				27	8.88117E-05	15.6401	8	4.87377E-05	8.58293	1.12556	1	0.914444
KAKDYWEHI	5	7.09806E-06							186	0.000611814	86.1945	10	6.09221E-05	8.58293	1.10556	1.03667	0.933333
NYLHAERAN	2	2.83922E-06							7	2.30253E-05	8.1097	4	2.43688E-05	8.58293	1.07222	1.02	0.978889
ETQFDSAIT	1	1.41961E-06							2	6.57864E-06	4.63412	2	1.21844E-05	8.58293	1.06333	1.08333	0.917778
QTEFQNRFV	1	1.41961E-06							2	6.57864E-06	4.63412	2	1.21844E-05	8.58293	1.04556	1.20444	0.874444
KECDYIPLA	4	5.67845E-06							2	6.57864E-06	1.15853	8	4.87377E-05	8.58293	1.04556	1.04333	0.975556
VFGALWRGF	1	1.41961E-06							2	6.57864E-06	4.63412	2	1.21844E-05	8.58293	1.03889	1.15444	0.886667
RAWLDKNPV	1	1.41961E-06				15	3.40777E-05	24.0049	126	0.000414455	291.949	2	1.21844E-05	8.58293	1.03778	0.983333	1.02333
RCLINEMPH	1	1.41961E-06							32	0.000105258	74.1458	2	1.21844E-05	8.58293	1.02778	1.06111	0.952222
HHHPQCAAR	1	1.41961E-06							19	6.24971E-05	44.0241	2	1.21844E-05	8.58293	1.02222	0.893333	0.978889
DFMDGMSHS	2	2.83922E-06							99	0.000325643	114.694	4	2.43688E-05	8.58293	1.01778	0.853333	1.12111
RSDYYWHML	3	4.25883E-06							85	0.000279592	65.65	6	3.65533E-05	8.58293	1.00889	1.08333	1.02444
ETLWCWYQN	1	1.41961E-06	28	7.25112E-05	51.0782				14	4.60505E-05	32.4388	2	1.21844E-05	8.58293	0.995556	1.22778	1.00889
PEKWCACKY	5	7.09806E-06							72	0.000236831	33.3656	10	6.09221E-05	8.58293	0.981111	1.02778	1.04667
PPQWWVIIK	9	1.27765E-05							5	1.64466E-05	1.28725	18	0.00010966	8.58293	0.974444	1.17556	0.932222
YAVFSFNFY	5	7.09806E-06							23	7.56544E-05	10.6585	10	6.09221E-05	8.58293	0.965556	1.25	0.914444
WAPAGHRGD	2	2.83922E-06							61	0.000200649	70.6703	4	2.43688E-05	8.58293	0.957778	0.824444	1.14222
EMTNSTHPD	3	4.25883E-06				4	9.08738E-06	2.13377	49	0.000161177	37.8453	6	3.65533E-05	8.58293	0.946667	0.911111	1.13111
QTRGQVPCL	11	1.56157E-05				2	4.54369E-06	0.290969	9	2.96039E-05	1.89577	22	0.000134029	8.58293	0.926667	1.09	1.02556
SIVHCQIPT	1	1.41961E-06							48	0.000157887	111.219	2	1.21844E-05	8.58293	0.911111	1.17222	0.941111
KSCSKTPDK	9	1.27765E-05							117	0.000384851	30.1218	18	0.00010966	8.58293	0.896667	0.798889	1.22444
NQEGSKPKN	8	1.13569E-05							57	0.000187491	16.509	16	9.74754E-05	8.58293	0.892222	0.842222	1.26333
PGKVDIKCN	5	7.09806E-06							1	3.28932E-06	0.463412	10	6.09221E-05	8.58293	0.882222	0.966667	1.14222
RYITTPLSN	2	2.83922E-06							83	0.000273014	96.1579	4	2.43688E-05	8.58293	0.87	1.09667	1.06444
TSGDQRSRP	1	1.41961E-06	2	5.17937E-06	3.64844	3	6.81553E-06	4.80098	2	6.57864E-06	4.63412	2	1.21844E-05	8.58293	0.843333	0.832222	1.24889
PGGPYPMCE	3	4.25883E-06							47	0.000154598	36.3006	6	3.65533E-05	8.58293	0.786667	0.892222	1.26111
KHDMNEWNR	11	1.56157E-05				7	1.59029E-05	1.01839	60	0.000197359	12.6385	21	0.000127936	8.19279	1.04333	0.938889	1.08778
TSGEQSSLP	16	2.27138E-05	2	5.17937E-06	0.228028	3	6.81553E-06	0.300062	4	1.31573E-05	0.579264	30	0.000182766	8.04649	0.91	0.923333	1.18222
GHSNWVPDW	8	1.13569E-05				24	5.45243E-05	4.80098	38	0.000124994	11.006	15	9.13832E-05	8.04649	0.867778	0.976667	1.21111
LTVMHLWKI	7	9.93728E-06				11	2.49903E-05	2.5148	2	6.57864E-06	0.662017	13	7.91988E-05	7.96986	1.16222	1.23556	0.736667
CWCEMMVNC	6	8.51767E-06							1	3.28932E-06	0.386176	11	6.70143E-05	7.86768	1.02222	1.2	0.947778
EWREWRNYP	6	8.51767E-06							45	0.000148019	17.3779	11	6.70143E-05	7.86768	0.981111	1.09444	1.05778
SWMWEPETW	5	7.09806E-06							50	0.000164466	23.1706	9	5.48299E-05	7.72463	1.07111	1.11	0.985556
PRLAFEEQM	8	1.13569E-05							50	0.000164466	14.4816	14	8.5291E-05	7.51006	1.20556	1.05333	0.82
FVWHVADKL	4	5.67845E-06							36	0.000118416	20.8535	7	4.26455E-05	7.51006	1.14556	1.15889	0.803333
GFWCRMCSL	4	5.67845E-06	22	5.69731E-05	10.0332				22	7.23651E-05	12.7438	7	4.26455E-05	7.51006	0.976667	1.10111	1.00778
GMPQLVLME	7	9.93728E-06							20	6.57864E-05	6.62017	12	7.31065E-05	7.35679	1.15778	1.10778	0.853333
FYGMNHWVG	14	1.98746E-05							18	5.92078E-05	2.97907	24	0.000146213	7.35679	0.913333	1.13667	1.04778
TSGEHSSRP	14	1.98746E-05	38	9.84081E-05	4.95146	9	2.04466E-05	1.02878	3	9.86797E-06	0.496512	24	0.000146213	7.35679	0.85	0.856667	1.21889
METFPEKQY	3	4.25883E-06							53	0.000174334	40.9347	5	3.04611E-05	7.15244	1.07778	1.09111	0.921111
NAVIYWSKP	6	8.51767E-06							57	0.000187491	22.012	10	6.09221E-05	7.15244	0.942222	1.1	1.02778
TSGEESSRP	3	4.25883E-06	1	2.58969E-06	0.608074	4	9.08738E-06	2.13377	6	1.97359E-05	4.63412	5	3.04611E-05	7.15244	0.893333	0.89	1.19556
TTGEQSSRP	3	4.25883E-06	5	1.29484E-05	3.04037	1	2.27184E-06	0.533443	2	6.57864E-06	1.54471	5	3.04611E-05	7.15244	0.868889	0.931111	1.17
KWSGKYHAT	11	1.56157E-05							117	0.000384851	24.6451	18	0.00010966	7.02239	0.96	0.967778	1.07556
MICTNSQNL	5	7.09806E-06				21	4.77087E-05	6.72138	24	7.89437E-05	11.1219	8	4.87377E-05	6.86634	0.965556	1.10667	1.03778
NRINGSCHR	5	7.09806E-06				14	3.18058E-05	4.48092	89	0.00029275	41.2436	8	4.87377E-05	6.86634	0.824444	0.977778	1.18
QRYWFRMHR	9	1.27765E-05							22	7.23651E-05	5.66392	14	8.5291E-05	6.67561	1.04444	1.11444	0.897778
WAAHTSWKD	8	1.13569E-05							1	3.28932E-06	0.289632	12	7.31065E-05	6.4372	1.08333	0.943333	1.00556
HKWSGIEWL	4	5.67845E-06				8	1.81748E-05	3.20066	35	0.000115126	20.2743	6	3.65533E-05	6.4372	1.05778	1.10222	0.963333
HHAWQYHDT	6	8.51767E-06							86	0.000282882	33.2112	9	5.48299E-05	6.4372	1.01556	1.01222	1.00111
YTLDECGDQ	4	5.67845E-06							66	0.000217095	38.2315	6	3.65533E-05	6.4372	0.968889	1.02778	1.12
SVCKAGVSH	2	2.83922E-06							5	1.64466E-05	5.79264	3	1.82766E-05	6.4372	0.943333	1.03111	1.02556
CPPVDDKHA	4	5.67845E-06				13	2.9534E-05	5.20107	6	1.97359E-05	3.47559	6	3.65533E-05	6.4372	0.942222	0.834444	1.14111
RTYQQKGGK	2	2.83922E-06							211	0.000694047	244.45	3	1.82766E-05	6.4372	0.904444	0.974444	1.12778
TSGEQSTRP	8	1.13569E-05	8	2.07175E-05	1.82422	8	1.81748E-05	1.60033	1	3.28932E-06	0.289632	12	7.31065E-05	6.4372	0.868889	0.931111	1.17
TSGVQSSRP	2	2.83922E-06	4	1.03587E-05	3.64844	3	6.81553E-06	2.40049	4	1.31573E-05	4.63412	3	1.82766E-05	6.4372	0.825556	0.941111	1.19556
FQNGKGWEG	16	2.27138E-05	3	7.76906E-06	0.342042	29	6.58835E-05	2.90059	2	6.57864E-06	0.289632	23	0.000140121	6.16898	0.914444	0.988889	1.17
VYHHDKDAE	5	7.09806E-06							2	6.57864E-06	0.926823	7	4.26455E-05	6.00805	1.08	0.97	0.985556
ELWDSICHY	10	1.41961E-05							74	0.00024341	17.1462	14	8.5291E-05	6.00805	1.01444	1.14	0.992222
SKMCHQARC	8	1.13569E-05				25	5.67961E-05	5.00103	1	3.28932E-06	0.289632	11	6.70143E-05	5.90076	1.03	0.961111	0.995556
MQPQDVWKT	3	4.25883E-06							118	0.00038814	91.1376	4	2.43688E-05	5.72195	1.04	1.03778	0.996667
NQLMSPIFK	9	1.27765E-05				7	1.59029E-05	1.2447	17	5.59185E-05	4.37666	12	7.31065E-05	5.72195	1.03667	1.04	0.973333
FTSWSDWEG	3	4.25883E-06							10	3.28932E-05	7.72353	4	2.43688E-05	5.72195	0.958889	1.03	1.12222
TSGEQSSRA	3	4.25883E-06	1	2.58969E-06	0.608074	5	1.13592E-05	2.66721	2	6.57864E-06	1.54471	4	2.43688E-05	5.72195	0.956667	0.913333	1.12667
GHKDPWSRQ	3	4.25883E-06							1	3.28932E-06	0.772353	4	2.43688E-05	5.72195	0.914444	0.844444	1.20222
TSGEQSSCP	3	4.25883E-06	5	1.29484E-05	3.04037	1	2.27184E-06	0.533443	2	6.57864E-06	1.54471	4	2.43688E-05	5.72195	0.831111	0.911111	1.24889
TSCEQSSRP	22	3.12315E-05	20	5.17937E-05	1.65838	13	2.9534E-05	0.945648	1	3.28932E-06	0.105321	28	0.000170582	5.46186	0.876667	0.931111	1.18111
EKLMLDWRN	4	5.67845E-06							35	0.000115126	20.2743	5	3.04611E-05	5.36433	1.17111	1.03222	0.94
AHWCCIRWK	4	5.67845E-06							36	0.000118416	20.8535	5	3.04611E-05	5.36433	1.02	1.12111	0.926667
QGDYHSLHM	4	5.67845E-06				5	1.13592E-05	2.00041	3	9.86797E-06	1.73779	5	3.04611E-05	5.36433	1.00111	0.966667	1.07333
SIQSPNLTE	4	5.67845E-06				22	4.99806E-05	8.8018	48	0.000157887	27.8047	5	3.04611E-05	5.36433	0.955556	1.03333	1.07556
GKCMVHMEL	5	7.09806E-06							16	5.26292E-05	7.41458	6	3.65533E-05	5.14976	1.13	1.09111	0.86
MSPEGEWKW	5	7.09806E-06				1	2.27184E-06	0.320066	1	3.28932E-06	0.463412	6	3.65533E-05	5.14976	1.04889	0.991111	1.05778
TSGELSSRP	5	7.09806E-06	2	5.17937E-06	0.729689	5	1.13592E-05	1.60033	1	3.28932E-06	0.463412	6	3.65533E-05	5.14976	0.895556	0.904444	1.17889
SIHQIKIEL	6	8.51767E-06							8	2.63146E-05	3.08941	7	4.26455E-05	5.00671	1.11778	1.19222	0.79
NSLVANMTR	12	1.70353E-05				3	6.81553E-06	0.400082	35	0.000115126	6.75809	14	8.5291E-05	5.00671	1.02889	1.05889	0.978889
IPCSVVWFV	6	8.51767E-06	62	0.000160561	18.8503	16	3.63495E-05	4.26754	2	6.57864E-06	0.772353	7	4.26455E-05	5.00671	0.945556	1.32667	0.852222
NWTCMHKLT	7	9.93728E-06				18	4.08932E-05	4.11513	32	0.000105258	10.5923	8	4.87377E-05	4.90453	1.01222	1.08778	0.975556
YKYQRHPWE	8	1.13569E-05				13	2.9534E-05	2.60053	5	1.64466E-05	1.44816	9	5.48299E-05	4.8279	0.961111	1.07444	1.04333
TSGEQSIRP	16	2.27138E-05	1	2.58969E-06	0.114014	4	9.08738E-06	0.400082	3	9.86797E-06	0.434448	18	0.00010966	4.8279	0.896667	0.976667	1.11556
EKEKEVARS	1	1.41961E-06							1	3.28932E-06	2.31706	1	6.09221E-06	4.29146	1.18667	1.02222	0.864444
ERDEQGLLR	3	4.25883E-06				26	5.9068E-05	13.8695	17	5.59185E-05	13.13	3	1.82766E-05	4.29146	1.13889	1.02111	0.951111
LQTQDQLWK	2	2.83922E-06							76	0.000249988	88.0482	2	1.21844E-05	4.29146	1.13444	1.08222	0.945556
KENIMCQAI	2	2.83922E-06							8	2.63146E-05	9.26823	2	1.21844E-05	4.29146	1.11556	1.13	0.853333
TEKPIYLAV	2	2.83922E-06							92	0.000302618	106.585	2	1.21844E-05	4.29146	1.06556	1.17222	0.843333
FPCMIFDAV	10	1.41961E-05							6	1.97359E-05	1.39023	10	6.09221E-05	4.29146	1.06111	1.13556	0.844444
HLKHSMNNL	2	2.83922E-06							72	0.000236831	83.4141	2	1.21844E-05	4.29146	1.05778	0.962222	1.02667
KMSYYLTIL	1	1.41961E-06							68	0.000223674	157.56	1	6.09221E-06	4.29146	1.05222	1.20778	0.881111
DWMRIPQQV	4	5.67845E-06				20	4.54369E-05	8.00164	70	0.000230253	40.5485	4	2.43688E-05	4.29146	1.05	1.10444	0.935556
RGITLVRLQ	3	4.25883E-06							65	0.000213806	50.2029	3	1.82766E-05	4.29146	1.04778	1.2	0.838889
KHRRPIMVI	1	1.41961E-06							23	7.56544E-05	53.2923	1	6.09221E-06	4.29146	1.03778	1.10778	0.824444
NSQEFLGQQ	2	2.83922E-06							67	0.000220385	77.6214	2	1.21844E-05	4.29146	1.03	1.06	1.04667
DMCVNEFSI	1	1.41961E-06							3	9.86797E-06	6.95117	1	6.09221E-06	4.29146	1.02889	1.14111	0.95
AHVANCDQT	5	7.09806E-06							35	0.000115126	16.2194	5	3.04611E-05	4.29146	1.02444	1.01556	0.991111
ILNHAVNPF	4	5.67845E-06							57	0.000187491	33.0181	4	2.43688E-05	4.29146	1.00111	1.11222	0.934444
KVRHLTSFN	5	7.09806E-06							3	9.86797E-06	1.39023	5	3.04611E-05	4.29146	0.998889	1.08333	0.95
NCCQSDEMF	3	4.25883E-06							20	6.57864E-05	15.4471	3	1.82766E-05	4.29146	0.992222	1.02889	1.08333
MIRPGLHQC	3	4.25883E-06							1	3.28932E-06	0.772353	3	1.82766E-05	4.29146	0.985556	1.03778	0.978889
NMCSRFWIH	2	2.83922E-06							56	0.000184202	64.8776	2	1.21844E-05	4.29146	0.984444	1.11444	0.967778
VVESTVPHW	9	1.27765E-05							5	1.64466E-05	1.28725	9	5.48299E-05	4.29146	0.98	1.22222	0.895556
IRIMKPTHN	1	1.41961E-06							40	0.000131573	92.6823	1	6.09221E-06	4.29146	0.977778	1.04667	0.943333
LSTQRLCPD	1	1.41961E-06							63	0.000207227	145.975	1	6.09221E-06	4.29146	0.976667	0.983333	1.07444
PREVPYMVH	5	7.09806E-06							1	3.28932E-06	0.463412	5	3.04611E-05	4.29146	0.974444	1.11	0.935556
DIGPWKEFS	1	1.41961E-06							52	0.000171045	120.487	1	6.09221E-06	4.29146	0.971111	0.983333	1.08333
RIYQWYNDA	4	5.67845E-06	26	6.73319E-05	11.8574				44	0.00014473	25.4876	4	2.43688E-05	4.29146	0.97	1.13333	1.03556
VHYHYVPER	5	7.09806E-06							24	7.89437E-05	11.1219	5	3.04611E-05	4.29146	0.937778	1.19222	0.932222
CMNYGQLVS	8	1.13569E-05							44	0.00014473	12.7438	8	4.87377E-05	4.29146	0.936667	1.13333	1.06111
TSGEKSSRP	7	9.93728E-06	3	7.76906E-06	0.78181	2	4.54369E-06	0.457237	4	1.31573E-05	1.32403	7	4.26455E-05	4.29146	0.865556	0.842222	1.22556
TSGEQSGRP	3	4.25883E-06	1	2.58969E-06	0.608074	2	4.54369E-06	1.06689	6	1.97359E-05	4.63412	3	1.82766E-05	4.29146	0.84	0.882222	1.23667
DNPGATDPS	2	2.83922E-06							33	0.000108548	38.2315	2	1.21844E-05	4.29146	0.824444	0.732222	1.34778
VGPPAWPYT	2	2.83922E-06							72	0.000236831	83.4141	2	1.21844E-05	4.29146	0.817778	0.995556	1.14889
TPGEPSSRP	1	1.41961E-06							1	3.28932E-06	2.31706	1	6.09221E-06	4.29146	0.78	0.798889	1.29222
VMCNHPQFV	10	1.41961E-05							47	0.000154598	10.8902	9	5.48299E-05	3.86232	0.972222	1.15889	0.933333
WMPDYHEKY	9	1.27765E-05				22	4.99806E-05	3.91191	62	0.000203938	15.962	8	4.87377E-05	3.81463	1.00222	1.02556	1.05778
NGVYMVAEP	9	1.27765E-05	3	7.76906E-06	0.608074				7	2.30253E-05	1.80216	8	4.87377E-05	3.81463	0.986667	1.12333	0.975556
IALMIVWNG	8	1.13569E-05							66	0.000217095	19.1157	7	4.26455E-05	3.75503	1.09111	1.23222	0.818889
CGRACVAEV	7	9.93728E-06							82	0.000269724	27.1427	6	3.65533E-05	3.6784	1.03333	1.14333	0.883333
TSGEQSSRQ	32	4.54276E-05	12	3.10762E-05	0.684083	8	1.81748E-05	0.400082	6	1.97359E-05	0.434448	27	0.00016449	3.62092	0.922222	0.943333	1.16222
EAMVNEEHP	5	7.09806E-06							88	0.00028946	40.7802	4	2.43688E-05	3.43317	1.14889	1.04444	0.89
LPSFHGSVI	5	7.09806E-06							5	1.64466E-05	2.31706	4	2.43688E-05	3.43317	0.928889	1.07222	1.00556
LPLRKMGLV	4	5.67845E-06	24	6.21525E-05	10.9453				20	6.57864E-05	11.5853	3	1.82766E-05	3.2186	1.11111	1.06889	0.878889
ANARTMVTV	4	5.67845E-06				19	4.3165E-05	7.60156	21	6.90758E-05	12.1646	3	1.82766E-05	3.2186	1.08	1.14556	0.816667
VNASPLGQM	4	5.67845E-06							65	0.000213806	37.6522	3	1.82766E-05	3.2186	1.00333	0.991111	1.04444
GDVIIPQMP	4	5.67845E-06							55	0.000180913	31.8595	3	1.82766E-05	3.2186	0.944444	1.04889	1.00889
RAGVSWTVY	8	1.13569E-05							87	0.000286171	25.198	6	3.65533E-05	3.2186	0.94	1.18778	0.962222
FSVRKHMAT	11	1.56157E-05				18	4.08932E-05	2.61872	32	0.000105258	6.74053	8	4.87377E-05	3.12106	1.08667	1.04889	0.851111
CIRGGHHED	11	1.56157E-05				3	6.81553E-06	0.436453	1	3.28932E-06	0.210642	8	4.87377E-05	3.12106	0.922222	0.963333	1.09222
TSG*QSSRP	86	0.000122087	63	0.00016315	1.33635	30	6.81553E-05	0.558254	1	3.28932E-06	0.0269425	61	0.000371625	3.04395	0.79625	0.84625	1.2825
EEKWCHEKL	10	1.41961E-05	24	6.21525E-05	4.37813				208	0.000684179	48.1948	7	4.26455E-05	3.00402	1.18222	1.08	0.881111
TSGEPSSRP	86	0.000122087	63	0.00016315	1.33635	80	0.000181748	1.48868	33	0.000108548	0.889104	60	0.000365533	2.99404	0.802222	0.821111	1.28222
VMARPMDAM	3	4.25883E-06							71	0.000233542	54.837	2	1.21844E-05	2.86098	1.20111	0.947778	0.838889
ALEGWNMCD	9	1.27765E-05							18	5.92078E-05	4.63412	6	3.65533E-05	2.86098	1.07778	1.01	1.03556
KEKQYGLKW	3	4.25883E-06							39	0.000128284	30.1218	2	1.21844E-05	2.86098	1.07444	1.04222	1
LVFSFGWNM	3	4.25883E-06							26	8.55224E-05	20.0812	2	1.21844E-05	2.86098	1.03	1.17444	0.933333
GALNLGWLP	9	1.27765E-05							46	0.000151309	11.8427	6	3.65533E-05	2.86098	1.01222	1.00444	1.06556
EVGKPHTNI	12	1.70353E-05				15	3.40777E-05	2.00041	32	0.000105258	6.17882	8	4.87377E-05	2.86098	0.923333	1.05111	1.03
ISGEQSSRP	3	4.25883E-06	2	5.17937E-06	1.21615				2	6.57864E-06	1.54471	2	1.21844E-05	2.86098	0.89	0.927778	1.16778
TSGEQRSRP	130	0.00018455	88	0.000227892	1.23486	68	0.000154485	0.837095	49	0.000161177	0.873353	80	0.000487377	2.6409	0.885556	0.902222	1.16889
TSGEQSSRP	13749	0.0195182	10445	0.0270493	1.38585	10448	0.0237362	1.2161	5847	0.0192327	0.985369	8260	0.0503217	2.57819	0.862222	0.882222	1.22222
QTMQLIKLQ	5	7.09806E-06	17	4.40247E-05	6.20236	4	9.08738E-06	1.28026	38	0.000124994	17.6096	3	1.82766E-05	2.57488	1.18333	1.16444	0.795556
PIRPSAHWK	5	7.09806E-06							28	9.2101E-05	12.9755	3	1.82766E-05	2.57488	0.956667	0.91	1.05222
TSGEQTSRP	10	1.41961E-05	4	1.03587E-05	0.729689	5	1.13592E-05	0.800164	1	3.28932E-06	0.231706	6	3.65533E-05	2.57488	0.868889	0.931111	1.17
TSGDQSSRP	12	1.70353E-05	16	4.1435E-05	2.4323	10	2.27184E-05	1.33361	5	1.64466E-05	0.965441	7	4.26455E-05	2.50335	0.82	0.812222	1.30222
TIGEQSSRP	14	1.98746E-05	6	1.55381E-05	0.78181	5	1.13592E-05	0.571546	1	3.28932E-06	0.165504	8	4.87377E-05	2.45226	0.896667	0.976667	1.11556
SSGEQSSRP	7	9.93728E-06	4	1.03587E-05	1.04241	3	6.81553E-06	0.685855	3	9.86797E-06	0.993025	4	2.43688E-05	2.45226	0.855556	0.833333	1.27444
TSGEQSRRP	48	6.81414E-05	41	0.000106177	1.55819	66	0.000149942	2.20045	11	3.61825E-05	0.530992	26	0.000158398	2.32454	0.885556	0.902222	1.16889
AVAEDAMAQ	6	8.51767E-06							14	4.60505E-05	5.40647	3	1.82766E-05	2.14573	1.3	0.986667	0.768889
KFEDVITMF	4	5.67845E-06				12	2.72621E-05	4.80098	5	1.64466E-05	2.89632	2	1.21844E-05	2.14573	1.13556	1.19444	0.771111
AMNSQNMYM	6	8.51767E-06							6	1.97359E-05	2.31706	3	1.82766E-05	2.14573	1.07556	1.00889	1.01444
HMVPGWAIM	8	1.13569E-05							69	0.000226963	19.9846	4	2.43688E-05	2.14573	1.07556	1.08556	0.868889
MFNHVSKCL	2	2.83922E-06							7	2.30253E-05	8.1097	1	6.09221E-06	2.14573	1.03667	1.09667	0.936667
TRGEQSRRP	2	2.83922E-06				1	2.27184E-06	0.800164	1	3.28932E-06	1.15853	1	6.09221E-06	2.14573	0.908889	0.922222	1.11556
TSGAQSSRP	6	8.51767E-06	4	1.03587E-05	1.21615	2	4.54369E-06	0.533443	3	9.86797E-06	1.15853	3	1.82766E-05	2.14573	0.865556	0.844444	1.21333
TSGEQSSHP	8	1.13569E-05	3	7.76906E-06	0.684083	4	9.08738E-06	0.800164	5	1.64466E-05	1.44816	4	2.43688E-05	2.14573	0.864444	0.875556	1.22222
TSGEQGSRP	2	2.83922E-06	3	7.76906E-06	2.73633	2	4.54369E-06	1.60033	1	3.28932E-06	1.15853	1	6.09221E-06	2.14573	0.84	0.882222	1.23667
NFHGPMATD	13	1.8455E-05							1	3.28932E-06	0.178235	6	3.65533E-05	1.98068	0.961111	0.894444	1.09667
QCHGLNCRH	13	1.8455E-05	18	4.66144E-05	2.52585				36	0.000118416	6.41647	6	3.65533E-05	1.98068	0.904444	1.01	1.10222
GRCCFSCSC	9	1.27765E-05				6	1.36311E-05	1.06689	2	6.57864E-06	0.514902	4	2.43688E-05	1.90732	0.78	1.03556	1.19222
LFTQNTFLV	7	9.93728E-06							2	6.57864E-06	0.662017	3	1.82766E-05	1.8392	1.06444	1.27	0.815556
KMVNSHHIT	7	9.93728E-06							81	0.000266435	26.8117	3	1.82766E-05	1.8392	1	1.07333	0.936667
YHQKSARNF	7	9.93728E-06	1	2.58969E-06	0.260603	8	1.81748E-05	1.82895	1	3.28932E-06	0.331008	3	1.82766E-05	1.8392	0.99	0.995556	1.03111
GCSWCYDLV	7	9.93728E-06	29	7.51009E-05	7.55749	8	1.81748E-05	1.82895	27	8.88117E-05	8.93722	3	1.82766E-05	1.8392	0.887778	1.14	1.11333
MVQNPNKWP	5	7.09806E-06							31	0.000101969	14.3658	2	1.21844E-05	1.71659	0.924444	0.982222	1.13444
DKTRPNHNQ	5	7.09806E-06							26	8.55224E-05	12.0487	2	1.21844E-05	1.71659	0.886667	0.855556	1.21667
PGTHQWTDC	5	7.09806E-06				41	9.31456E-05	13.1227	29	9.53903E-05	13.4389	2	1.21844E-05	1.71659	0.855556	0.972222	1.17111
TSGKQSSRP	5	7.09806E-06	6	1.55381E-05	2.18907	7	1.59029E-05	2.24046	3	9.86797E-06	1.39023	2	1.21844E-05	1.71659	0.834444	0.834444	1.25222
TSGE*SSRP	5	7.09806E-06	3	7.76906E-06	1.09453				2	6.57864E-06	0.926823	2	1.21844E-05	1.71659	0.83125	0.855	1.2525
TSVEQSSRP	20	2.83922E-05	10	2.58969E-05	0.912111	27	6.13398E-05	2.16044	3	9.86797E-06	0.347559	7	4.26455E-05	1.50201	0.916667	0.987778	1.10444
RMQCHQLHY	6	8.51767E-06	1	2.58969E-06	0.304037				107	0.000351957	41.3209	2	1.21844E-05	1.43049	1.05	1.09778	0.925556
DIAEHTVGD	3	4.25883E-06	2	5.17937E-06	1.21615				9	2.96039E-05	6.95117	1	6.09221E-06	1.43049	1.04111	1.02111	0.973333
VCYLCWLTM	3	4.25883E-06							22	7.23651E-05	16.9918	1	6.09221E-06	1.43049	1.03667	1.30667	0.857778
HKNSQRMES	3	4.25883E-06							56	0.000184202	43.2517	1	6.09221E-06	1.43049	1.03111	0.916667	1.07222
IDPPLFDRH	6	8.51767E-06							47	0.000154598	18.1503	2	1.21844E-05	1.43049	0.973333	0.917778	1.05778
PCQKMKHWG	3	4.25883E-06							24	7.89437E-05	18.5365	1	6.09221E-06	1.43049	0.973333	0.928889	1.08667
TRGEQRSRP	6	8.51767E-06	3	7.76906E-06	0.912111	3	6.81553E-06	0.800164	2	6.57864E-06	0.772353	2	1.21844E-05	1.43049	0.908889	0.922222	1.11556
TSGEQISRP	9	1.27765E-05	2	5.17937E-06	0.405383	2	4.54369E-06	0.355628	1	3.28932E-06	0.257451	3	1.82766E-05	1.43049	0.896667	0.976667	1.11556
TGGEQSSRP	6	8.51767E-06	8	2.07175E-05	2.4323	4	9.08738E-06	1.06689	2	6.57864E-06	0.772353	2	1.21844E-05	1.43049	0.84	0.882222	1.23667
TSGEQSSSP	12	1.70353E-05	3	7.76906E-06	0.456056	6	1.36311E-05	0.800164	3	9.86797E-06	0.579264	4	2.43688E-05	1.43049	0.838889	0.862222	1.27556
IWPLRAEWC	7	9.93728E-06							70	0.000230253	23.1706	2	1.21844E-05	1.22613	1.07889	1.14556	0.893333
CQCGLKKNT	7	9.93728E-06							77	0.000253278	25.4876	2	1.21844E-05	1.22613	0.918889	1.01	1.11667
MPCLDEIEK	4	5.67845E-06							27	8.88117E-05	15.6401	1	6.09221E-06	1.07287	1.12667	1.03444	0.924444
NSGEQSSRP	16	2.27138E-05	7	1.81278E-05	0.798097	5	1.13592E-05	0.500103	79	0.000259856	11.4405	4	2.43688E-05	1.07287	0.844444	0.848889	1.28889
QIFLQQQHL	9	1.27765E-05							2	6.57864E-06	0.514902	2	1.21844E-05	0.953659	1.16333	1.20556	0.791111
VEYECEDVA	9	1.27765E-05							145	0.000476952	37.3304	2	1.21844E-05	0.953659	1.12333	1.21556	0.852222
TRGEQSSRP	87	0.000123506	52	0.000134664	1.09034	37	8.40582E-05	0.680599	30	9.86797E-05	0.798985	18	0.00010966	0.887889	0.885556	0.902222	1.16889
ALATKKFIE	5	7.09806E-06							36	0.000118416	16.6828	1	6.09221E-06	0.858293	1.21778	1.08667	0.744444
SVQQETFWE	5	7.09806E-06							42	0.000138152	19.4633	1	6.09221E-06	0.858293	1.09667	1.21444	0.876667
YKMLCCTGR	5	7.09806E-06				7	1.59029E-05	2.24046	2	6.57864E-06	0.926823	1	6.09221E-06	0.858293	0.941111	1.09	1.02111
PKQTFWMAA	6	8.51767E-06							28	9.2101E-05	10.8129	1	6.09221E-06	0.715244	1.12778	1.00444	0.883333
RYHSWKSQA	6	8.51767E-06	19	4.92041E-05	5.7767	4	9.08738E-06	1.06689	8	2.63146E-05	3.08941	1	6.09221E-06	0.715244	0.995556	0.978889	1.05667
QGQCVSWLF	6	8.51767E-06							42	0.000138152	16.2194	1	6.09221E-06	0.715244	0.993333	1.18222	0.976667
FRMFNKNWP	6	8.51767E-06	1	2.58969E-06	0.304037	7	1.59029E-05	1.86705	39	0.000128284	15.0609	1	6.09221E-06	0.715244	0.98	1.02	1.04
TSGEQSSRL	6	8.51767E-06	5	1.29484E-05	1.52019	11	2.49903E-05	2.93393	1	3.28932E-06	0.386176	1	6.09221E-06	0.715244	0.955556	0.965556	1.11889
DWHHTVPHP	6	8.51767E-06				23	5.22524E-05	6.13459	31	0.000101969	11.9715	1	6.09221E-06	0.715244	0.902222	0.945556	1.08556
DAHNNFGLN	7	9.93728E-06							29	9.53903E-05	9.59924	1	6.09221E-06	0.613066	0.95	0.926667	1.16667
GDYTRICNI	7	9.93728E-06	4	1.03587E-05	1.04241				25	8.22331E-05	8.27521	1	6.09221E-06	0.613066	0.845556	1.12889	1.08444
KWYGCAMCL	10	1.41961E-05	13	3.36659E-05	2.37149	15	3.40777E-05	2.40049	206	0.0006776	47.7314	1	6.09221E-06	0.429146	1.01778	1.09889	0.988889
NSCKTGMEP	858	0.00121803	45	0.000116536	0.095676	120	0.000272621	0.223822	18	5.92078E-05	0.0486096	11	6.70143E-05	0.0550188	0.898889	0.92	1.17444
EELEDKMLP									67	0.000220385		3	1.82766E-05		1.24	0.998889	0.887778
FFADQRMAL									3	9.86797E-06		11	6.70143E-05		1.22889	1.03778	0.788889
DLRQALALS									1	3.28932E-06		2	1.21844E-05		1.21556	0.986667	0.878889
EVMERKHLI									1	3.28932E-06		25	0.000152305		1.21111	1.17	0.727778
AHLKAFETI									34	0.000111837		1	6.09221E-06		1.20222	1.10111	0.737778
AAQFWKTAV									58	0.000190781		64	0.000389902		1.17889	1.10778	0.776667
VVRKAMEYL			34	8.80494E-05					18	5.92078E-05		34	0.000207135		1.17778	1.21	0.743333
MCMERLHKD									1	3.28932E-06		1	6.09221E-06		1.17	0.982222	0.898889
TAMQKEWPE									1	3.28932E-06		1	6.09221E-06		1.15333	1.01889	0.907778
AIKDMLIWC									58	0.000190781		12	7.31065E-05		1.15222	1.13556	0.823333
YSMHAMMRF									1	3.28932E-06		1	6.09221E-06		1.14889	1.04222	0.836667
FMKVLFDAG			43	0.000111357					75	0.000246699		10	6.09221E-05		1.14667	1.07444	0.842222
TGHMAWMQL									1	3.28932E-06		1	6.09221E-06		1.14667	1.05667	0.873333
MCMERLHKS									1	3.28932E-06		1	6.09221E-06		1.14333	1.00556	0.895556
GAASVLEKV									1	3.28932E-06		1	6.09221E-06		1.13778	1.08556	0.85
YLMGIFEMV									1	3.28932E-06		1	6.09221E-06		1.13667	1.27444	0.755556
TMMSEAETN									1	3.28932E-06		13	7.91988E-05		1.13333	1.03222	0.916667
WHRQRAEKI									64	0.000210517		7	4.26455E-05		1.13111	1.06	0.852222
WLSLAALGN									99	0.000325643		9	5.48299E-05		1.12889	1.03556	0.955556
LGCQKLRAA									1	3.28932E-06		1	6.09221E-06		1.12889	0.996667	0.91
NLWAPLACM									1	3.28932E-06		1	6.09221E-06		1.12556	1.03444	0.925556
MMQWFDYQW									48	0.000157887		2	1.21844E-05		1.12333	1.15889	0.92
NLCMVTAAK			5	1.29484E-05					13	4.27612E-05		31	0.000188859		1.12222	1.08	0.858889
VIESKVFLV									72	0.000236831		63	0.000383809		1.12222	1.33778	0.704444
LVAEIKPMG									35	0.000115126		14	8.5291E-05		1.12111	1.07667	0.85
QITNVELMI									17	5.59185E-05		19	0.000115752		1.12	1.28889	0.763333
QLTLWAAPT									2	6.57864E-06		1	6.09221E-06		1.12	1.07333	0.875556
YQSMVAMDQ									1	3.28932E-06		1	6.09221E-06		1.11889	1.06556	0.927778
KMSQILEGF									2	6.57864E-06		3	1.82766E-05		1.11667	1.09333	0.886667
LIFRSWMVI									82	0.000269724		13	7.91988E-05		1.11556	1.29778	0.73
EKNIWMWMY									19	6.24971E-05		9	5.48299E-05		1.11444	1.19	0.893333
VWYHTLMWA									45	0.000148019		10	6.09221E-05		1.11333	1.23889	0.813333
AVSAHLTLC									70	0.000230253		60	0.000365533		1.11333	1.10667	0.836667
METFPEKQD									1	3.28932E-06		1	6.09221E-06		1.11333	0.987778	0.956667
LVKTPMAWV									1	3.28932E-06		1	6.09221E-06		1.11333	1.15889	0.811111
HLK*WYCAM									1	3.28932E-06		1	6.09221E-06		1.11125	1.1025	0.8875
DYLHQAQKQ			43	0.000111357					1	3.28932E-06		15	9.13832E-05		1.11111	1.00556	0.972222
RKVMHSKDM									59	0.00019407		20	0.000121844		1.11111	0.93	0.945556
FQFVEIRNM									17	5.59185E-05		39	0.000237596		1.11111	1.24444	0.777778
SKFGVAEIA									1	3.28932E-06		2	1.21844E-05		1.10889	1.08333	0.847778
AIHSWWEDQ			31	8.02803E-05					1	3.28932E-06		69	0.000420363		1.10444	1.06667	0.956667
YSMNAMMRV									1	3.28932E-06		1	6.09221E-06		1.10444	1.08	0.893333
RTGFLFEWL									1	3.28932E-06		1	6.09221E-06		1.10333	1.19667	0.838889
DLDEMLGNR									1	3.28932E-06		1	6.09221E-06		1.1	0.941111	1.05667
QTREFGWEL									89	0.00029275		1	6.09221E-06		1.09889	1.15111	0.897778
AVWWRVYEF									2	6.57864E-06		7	4.26455E-05		1.09889	1.32444	0.778889
WEQRSDWLV									1	3.28932E-06		17	0.000103568		1.09889	1.13667	0.952222
ALEVQQYDY									1	3.28932E-06		1	6.09221E-06		1.09889	1.18667	0.91
NQVLDAEQC									42	0.000138152		45	0.00027415		1.09778	1.09111	0.962222
ETAWITVSA									1	3.28932E-06		1	6.09221E-06		1.09778	1.18111	0.815556
AKASKTHSE									1	3.28932E-06		1	6.09221E-06		1.09778	0.874444	0.983333
VMGRADKTL									65	0.000213806		20	0.000121844		1.09667	1.00333	0.921111
IWKKWKVVI									71	0.000233542		12	7.31065E-05		1.09556	1.28444	0.765556
LGTQGMAWL			1	2.58969E-06		27	6.13398E-05		51	0.000167755		28	0.000170582		1.09444	1.07111	0.94
TLCPFAERA									56	0.000184202		7	4.26455E-05		1.09444	1.04111	0.874444
GIVRVKLLF									3	9.86797E-06		2	1.21844E-05		1.09333	1.26667	0.752222
DHKDFMARY									1	3.28932E-06		1	6.09221E-06		1.09222	0.927778	0.981111
NMCTVAKMW									1	3.28932E-06		1	6.09221E-06		1.08889	1.11222	0.893333
STRPALMRE									2	6.57864E-06		1	6.09221E-06		1.08889	0.966667	0.933333
MCRDHMNMI									64	0.000210517		16	9.74754E-05		1.08778	1.01889	0.931111
QQGHIAAHV									2	6.57864E-06		58	0.000353348		1.08556	1.07222	0.856667
HLVLTFTCE									62	0.000203938		1	6.09221E-06		1.08444	1.25444	0.786667
IIRDHMNLI									1	3.28932E-06		1	6.09221E-06		1.08444	1.15333	0.835556
VNLKAIHFT									3	9.86797E-06		8	4.87377E-05		1.08222	1.16667	0.811111
METVDSKHI									7	2.30253E-05		10	6.09221E-05		1.08111	1.06778	0.902222
EWCTWQMQR									1	3.28932E-06		1	6.09221E-06		1.08111	1.16333	0.924444
CFMNEAPRL									78	0.000256567		20	0.000121844		1.08	1.03222	0.934444
ENAWITVSA									80	0.000263146		12	7.31065E-05		1.08	1.14778	0.882222
SLRVQSWFL									1	3.28932E-06		1	6.09221E-06		1.08	1.17556	0.892222
WFQQFRARS									159	0.000523002	312.528	5	3.04611E-05		1.07889	1.08556	0.901111
HPSELWRLI			2	5.17937E-06		16	3.63495E-05		43	0.000141441		36	0.00021932		1.07667	1.09333	0.911111
SMSDNMMDQ									1	3.28932E-06		1	6.09221E-06		1.07667	0.857778	1.12444
AIGDAHDSL									1	3.28932E-06		10	6.09221E-05		1.07667	0.89	1.02667
VVPLQMTFV									1	3.28932E-06		1	6.09221E-06		1.07556	1.29667	0.75
VRDTFWDQM									61	0.000200649		22	0.000134029		1.07333	1.08889	0.941111
PLASVHDHA									7	2.30253E-05		11	6.70143E-05		1.07333	0.915556	0.968889
AWGLHAINH									3	9.86797E-06		1	6.09221E-06		1.07222	1.03444	0.928889
SNRPALMRE									2	6.57864E-06		1	6.09221E-06		1.07111	0.933333	1
VAMMGFHSS									1	3.28932E-06		2	1.21844E-05		1.06889	1.01444	0.925556
HGGQKLRAA									1	3.28932E-06		1	6.09221E-06		1.06889	0.9	0.991111
MKQWLQNGW									2	6.57864E-06		26	0.000158398		1.06889	1.07444	1.02222
HIHLHLGVI			21	5.43834E-05					46	0.000151309		2	1.21844E-05		1.06778	1.20667	0.781111
DVHTMHKCL									1	3.28932E-06		12	7.31065E-05		1.06667	1.05	0.912222
FETKWEPVD									3	9.86797E-06		4	2.43688E-05		1.06667	1.09	0.943333
RASKWFAIG									58	0.000190781		16	9.74754E-05		1.06556	1.02	0.922222
CECHVSQLM									59	0.00019407		29	0.000176674		1.06556	1.14667	0.907778
RKQEFQFTS									1	3.28932E-06		2	1.21844E-05		1.06556	1.08222	0.916667
AARHANKCT									15	4.93398E-05		16	9.74754E-05		1.06444	0.922222	0.955556
WANACKDIV									1	3.28932E-06		3	1.82766E-05		1.06444	1.07667	0.941111
EKNIWRWMY									1	3.28932E-06		1	6.09221E-06		1.06222	1.17667	0.932222
RCRENHEMH									4	1.31573E-05		71	0.000432547		1.06222	1.00778	0.958889
TMCAPDMDQ			1	2.58969E-06					2	6.57864E-06		2	1.21844E-05		1.06111	0.893333	1.04778
QPLYYLQAK									1	3.28932E-06		1	6.09221E-06		1.06111	1.09556	0.956667
DSTWLRWRE									58	0.000190781		35	0.000213227		1.05889	1.06111	1
YAKFLHCRV									1	3.28932E-06		9	5.48299E-05		1.05889	1.15667	0.843333
DWMKKLHYP									29	9.53903E-05		57	0.000347256		1.05444	0.958889	1.02667
KGRVWDKAW									39	0.000128284		60	0.000365533		1.05333	0.996667	1.00778
DNWIHEKYA									2	6.57864E-06		8	4.87377E-05		1.05333	1.05333	0.994444
AWGLHAITN									2	6.57864E-06		1	6.09221E-06		1.05333	1.07	0.93
AWGLHAINT									1	3.28932E-06		1	6.09221E-06		1.05333	1.07	0.93
FAIHPEIYQ									1	3.28932E-06		1	6.09221E-06		1.05222	1.17444	0.836667
SREQKISET									1	3.28932E-06		1	6.09221E-06		1.05111	1.04444	0.967778
MTFHKCWAY									4	1.31573E-05		8	4.87377E-05		1.04889	1.12111	0.896667
ACLRKVINR									1	3.28932E-06		1	6.09221E-06		1.04889	1.12333	0.875556
DNLAWRVQY									62	0.000203938		10	6.09221E-05		1.04778	1.12556	0.977778
WQCEWREFG									1	3.28932E-06		1	6.09221E-06		1.04778	1.15889	0.964444
VDLGKWPMF									39	0.000128284		16	9.74754E-05		1.04667	1.04222	0.977778
TWHRHLNHM									1	3.28932E-06		36	0.00021932		1.04667	1.03778	0.941111
DRHQEKWGF									29	9.53903E-05		9	5.48299E-05		1.04556	0.983333	1.02333
WGKTIAMSV									2	6.57864E-06		20	0.000121844		1.04444	1.10889	0.905556
PQRAHLDSF									1	3.28932E-06		1	6.09221E-06		1.04444	0.916667	1.01556
YMKTILWKG									1	3.28932E-06		4	2.43688E-05		1.04333	1.13444	0.922222
YVTIWWKRA									1	3.28932E-06		1	6.09221E-06		1.04	1.24444	0.845556
VDLGKWPMV									1	3.28932E-06		1	6.09221E-06		1.03889	1.07778	0.966667
LVIFACHSS									2	6.57864E-06		2	1.21844E-05		1.03778	1.15222	0.868889
KLECVTYFR			7	1.81278E-05		1	2.27184E-06		3	9.86797E-06		73	0.000444731		1.03667	1.23	0.853333
QLQMNYCAS									4	1.31573E-05		13	7.91988E-05		1.03667	1.07556	1.01444
QRTQAWLYC									2	6.57864E-06		1	6.09221E-06		1.03667	1.16444	0.934444
KVRLLGRYW									55	0.000180913		34	0.000207135		1.03556	1.16556	0.916667
WMSYHKCIL									3	9.86797E-06		6	3.65533E-05		1.03556	1.14889	0.926667
NNKHVMQSA									1	3.28932E-06		2	1.21844E-05		1.03222	0.98	1.02778
HQKSHLDWS									4	1.31573E-05		2	1.21844E-05		1.03222	0.921111	1.08444
LVKPPRAWV									2	6.57864E-06		1	6.09221E-06		1.03222	1.07444	0.912222
TRGPFAERA									1	3.28932E-06		1	6.09221E-06		1.03222	0.951111	0.955556
GFENLREHC									62	0.000203938		10	6.09221E-05		1.02667	1.07222	0.986667
FYGMETVAC									1	3.28932E-06		1	6.09221E-06		1.02667	1.19222	0.883333
EFGHDDKGE						24	5.45243E-05		1	3.28932E-06		50	0.000304611		1.02333	0.878889	1.12
MKPRDDWPE									1	3.28932E-06		1	6.09221E-06		1.02222	0.826667	1.13556
NKQLGLKSR									4	1.31573E-05		5	3.04611E-05		1.02222	0.944444	1.07556
QGSEMGMSQ									74	0.00024341		54	0.000328979		1.02111	0.941111	1.09778
KMSRAVNCH									5	1.64466E-05		81	0.000493469		1.02111	0.994444	0.983333
GTKEEYACV									3	9.86797E-06		38	0.000231504		1.02111	1.13444	0.944444
TKGLRSYEL									1	3.28932E-06		49	0.000298518		1.02111	1.06667	0.996667
DLSGVWTHM									44	0.00014473		2	1.21844E-05		1.02	1.05778	1.00111
SKHQEAPQN									1	3.28932E-06		1	6.09221E-06		1.02	0.888889	1.09222
RVCDKYAQV									1	3.28932E-06		1	6.09221E-06		1.01889	1.13333	0.932222
LWTKLSCVS									1	3.28932E-06		2	1.21844E-05		1.01889	1.14333	0.962222
SAECMCTFS									26	8.55224E-05		16	9.74754E-05		1.01778	1.05556	0.977778
ACRKVHDWS									1	3.28932E-06		1	6.09221E-06		1.01778	0.991111	1.01222
DKEHQVPQS									139	0.000457216	273.216	23	0.000140121		1.01778	0.946667	1.06333
QFENYQHHV									1	3.28932E-06		1	6.09221E-06		1.01778	1.17222	0.933333
KMSYYLTSL									1	3.28932E-06		1	6.09221E-06		1.01778	1.11333	0.987778
SQKHETHKS									1	3.28932E-06		2	1.21844E-05		1.01667	0.908889	1.05111
CKVSWTAWV						10	2.27184E-05		41	0.000134862		53	0.000322887		1.01556	1.20444	0.907778
YMKTSMWKG									1	3.28932E-06		2	1.21844E-05		1.01333	1.01222	1.03
ATDPDHQIW									1	3.28932E-06		2	1.21844E-05		1.01222	0.954444	1.04667
EDYCKFTTE									2	6.57864E-06		4	2.43688E-05		1.01222	1.11556	0.977778
HNKVPCLAF									9	2.96039E-05		59	0.00035944		1.01111	1.05	0.953333
RGTYVAHAF									1	3.28932E-06		64	0.000389902		1.01111	1.10556	0.886667
NKHLGLKSR									1	3.28932E-06		2	1.21844E-05		1.01	0.918889	1.07222
YDNTQLKFI									87	0.000286171		55	0.000335072		1.00778	1.13444	0.974444
PKTFTFPAM									45	0.000148019		51	0.000310703		1.00778	0.984444	0.936667
LPPSHWETM									108	0.000355247	212.283	20	0.000121844		1.00778	0.977778	1.03
SLKQYRYTM									10	3.28932E-05		42	0.000255873		1.00778	1.11111	0.977778
QRGITAGEQ									96	0.000315775		51	0.000310703		1.00667	1.04667	0.984444
RMTRPMDWC			1	2.58969E-06		17	3.86214E-05		1	3.28932E-06		3	1.82766E-05		1.00556	0.977778	1.02111
RNHLTHLIN									57	0.000187491		15	9.13832E-05		1.00556	1.09333	0.953333
GHKMESCPM									45	0.000148019		2	1.21844E-05		1.00444	0.902222	1.06667
QMKTPAPQT						11	2.49903E-05		40	0.000131573		12	7.31065E-05		1.00333	0.922222	1.02111
FEGLCFFHP									27	8.88117E-05		6	3.65533E-05		1.00333	1.10778	0.927778
SKCMVWRSI									77	0.000253278		23	0.000140121		1.00333	1.12	0.948889
MWRVPWLYC									39	0.000128284		31	0.000188859		1.00222	1.21444	0.934444
RWGDRFNMK						7	1.59029E-05		41	0.000134862		12	7.31065E-05		1.00111	0.953333	1.07222
WAGRIETGI									2	6.57864E-06		1	6.09221E-06		1	1.13222	0.925556
TLLVCVCKY									6	1.97359E-05		12	7.31065E-05		1	1.30889	0.852222
KRNAQRACP									26	8.55224E-05		55	0.000335072		0.998889	0.887778	1.05333
LCRRYRYFA									1	3.28932E-06		22	0.000134029		0.997778	1.15889	0.907778
HRDASRRKY						2	4.54369E-06		76	0.000249988		14	8.5291E-05		0.996667	0.887778	1.05556
VPGILMCHF									1	3.28932E-06		1	6.09221E-06		0.996667	1.15444	0.886667
EEGWVNRTH									1	3.28932E-06		80	0.000487377		0.996667	1.11556	0.991111
YDNTHLKFI									1	3.28932E-06		1	6.09221E-06		0.995556	1.10889	0.971111
QEPTFPMKS						11	2.49903E-05		45	0.000148019		15	9.13832E-05		0.995556	0.942222	1.04
HIIYKGPAL									1	3.28932E-06		1	6.09221E-06		0.995556	1.07889	0.93
RYAPHCWLQ									1	3.28932E-06		1	6.09221E-06		0.995556	1.06778	0.993333
KKEDGHHCH									1	3.28932E-06		1	6.09221E-06		0.994444	0.86	1.09111
QRGITAGEH									1	3.28932E-06		1	6.09221E-06		0.994444	1.02111	0.981111
DQYEQDNQT									1	3.28932E-06		2	1.21844E-05		0.992222	1.01111	1.14
VVRGVNMDV									1	3.28932E-06		1	6.09221E-06		0.991111	1.21778	0.903333
WLIECQPPH									35	0.000115126		4	2.43688E-05		0.99	1.07778	0.991111
AWGLHDINN									1	3.28932E-06		1	6.09221E-06		0.99	1.00444	1.08556
CIRQARVHG									49	0.000161177		17	0.000103568		0.988889	1.1	0.912222
KDGIYTQEW									1	3.28932E-06		1	6.09221E-06		0.988889	1.10333	1.03111
KISDCADNW									40	0.000131573		62	0.000377717		0.986667	0.938889	1.13333
WEKVCKPFN						17	3.86214E-05		3	9.86797E-06		62	0.000377717		0.986667	1.08111	1.01
ETGHHRHQH									7	2.30253E-05		1	6.09221E-06		0.986667	0.957778	0.998889
YLHSPFKIW									28	9.2101E-05		22	0.000134029		0.985556	1.11444	0.963333
MVQNWNENS									2	6.57864E-06		2	1.21844E-05		0.985556	1.09	1.09889
MICTNSQTL						1	2.27184E-06		1	3.28932E-06		2	1.21844E-05		0.983333	1.14	0.971111
EVRQSKPTH									2	6.57864E-06		3	1.82766E-05		0.983333	1	1.00444
NLNECITHI									2	6.57864E-06		2	1.21844E-05		0.981111	1.18889	0.943333
RVTPWFAVC									55	0.000180913		10	6.09221E-05		0.981111	1.20444	0.871111
SFNMFKCKY						3	6.81553E-06		71	0.000233542		89	0.000542207		0.98	1.06556	1.01556
RNEGSLITQ									44	0.00014473		47	0.000286334		0.978889	1.07556	1.02667
WCHMRAGST									1	3.28932E-06		2	1.21844E-05		0.977778	0.992222	1.02889
SSLGPMDQK									1	3.28932E-06		1	6.09221E-06		0.977778	0.836667	1.17556
RCRVMLNSS									69	0.000226963		17	0.000103568		0.976667	1.05444	1.02222
SWRQRDSAN									31	0.000101969		48	0.000292426		0.976667	0.898889	1.15333
CEVNEGLST									82	0.000269724		40	0.000243688		0.976667	1.12333	1.03
KQNREVRYS									32	0.000105258		23	0.000140121		0.976667	1.07556	1.02889
VVRQATNTT									4	1.31573E-05		13	7.91988E-05		0.976667	1.19111	0.892222
CRRVMLNSS									1	3.28932E-06		1	6.09221E-06		0.976667	1.05444	1.02222
ECVLWPNFS									51	0.000167755		12	7.31065E-05		0.975556	1.14444	1.01
GCSAEAPQT									1	3.28932E-06		1	6.09221E-06		0.975556	0.928889	1.07778
CPWMCQHCM						15	3.40777E-05		45	0.000148019		25	0.000152305		0.973333	1.06222	1.02
DYTGRKDAQ									51	0.000167755		53	0.000322887		0.973333	0.898889	1.13111
YHVAFQNND									8	2.63146E-05		48	0.000292426		0.973333	1.07444	1.04556
KVPCFLRHS									13	4.27612E-05		67	0.000408178		0.973333	1.04556	0.971111
NKHIGLKSR									1	3.28932E-06		2	1.21844E-05		0.973333	0.952222	1.05889
NIYMLGWNF									33	0.000108548		37	0.000225412		0.972222	1.18889	1.00444
RPHHQWTQV									2	6.57864E-06		1	6.09221E-06		0.971111	1.07556	0.972222
RPHQHWTQV									8	2.63146E-05		6	3.65533E-05		0.971111	1.07556	0.972222
RSCNRLEKC									44	0.00014473		27	0.00016449		0.971111	1.01	1.06778
SQKHETHNT									1	3.28932E-06		1	6.09221E-06		0.971111	0.974444	1.06
DTDYKWTKH						31	7.04272E-05		4	1.31573E-05		46	0.000280242		0.97	0.961111	1.10111
WDGTRDWVQ									1	3.28932E-06		1	6.09221E-06		0.97	1.05444	1.08778
LPNACACHT									4	1.31573E-05		17	0.000103568		0.968889	0.982222	1.03111
WLCPEGGDL									1	3.28932E-06		1	6.09221E-06		0.967778	0.991111	1.13
WSNSESFFH									3	9.86797E-06		1	6.09221E-06		0.967778	1.03444	1.07778
QNRPHTHKL									72	0.000236831		14	8.5291E-05		0.967778	0.937778	1.05222
RNQCNAMYH						5	1.13592E-05		64	0.000210517		6	3.65533E-05		0.965556	1.02444	1.06556
MPKFRDCKG									78	0.000256567		45	0.00027415		0.965556	0.874444	1.1
KFCGSKFHQ									38	0.000124994		9	5.48299E-05		0.965556	0.988889	1.03667
QLTSPSWDK									25	8.22331E-05		21	0.000127936		0.965556	0.921111	1.14889
KVPCVLRHS									1	3.28932E-06		1	6.09221E-06		0.965556	1.08111	0.96
QRGITAGDQ									1	3.28932E-06		1	6.09221E-06		0.964444	0.976667	1.06444
SQKHETHNS									39	0.000128284		51	0.000310703		0.964444	0.925556	1.11222
TSMSCSKAT									1	3.28932E-06		1	6.09221E-06		0.964444	0.937778	1.07444
CPCLDIACW									25	8.22331E-05		41	0.000249781		0.963333	1.08444	1.02556
WKWHPWSQT									1	3.28932E-06		16	9.74754E-05		0.962222	1.03444	1.08111
GARHTIYWH									16	5.26292E-05		63	0.000383809		0.961111	1.09778	0.955556
SNRGIQDMH									19	6.24971E-05		41	0.000249781		0.96	0.942222	1.10667
PKTFTCPAM									1	3.28932E-06		3	1.82766E-05		0.96	0.963333	1.00222
RFCHRSYRL									4	1.31573E-05		70	0.000426455		0.96	1.08333	0.972222
KDGIYNHEW									1	3.28932E-06		1	6.09221E-06		0.958889	1.04444	1.09444
KFCGSKVHQ									1	3.28932E-06		1	6.09221E-06		0.957778	1.02444	1.02556
CMGHRGAIT									13	4.27612E-05		26	0.000158398		0.955556	1.01778	0.988889
GTTSHFIEH									1	3.28932E-06		2	1.21844E-05		0.955556	1.08556	0.957778
SLKQYRYTR									1	3.28932E-06		2	1.21844E-05		0.955556	1.09778	1.01667
MLRINNPHS									1	3.28932E-06		1	6.09221E-06		0.955556	0.981111	1.07
TAQGLSNQC									1	3.28932E-06		2	1.21844E-05		0.954444	1.01111	1.10111
NMRYCWKQS									6	1.97359E-05		39	0.000237596		0.954444	1.05444	1.09111
CKTPMWVVC									1	3.28932E-06		1	6.09221E-06		0.954444	1.18667	0.936667
HKIDHHT*G									1	3.28932E-06		1	6.09221E-06		0.95375	0.92875	1.03875
NGPRKMYAI									78	0.000256567		26	0.000158398		0.952222	0.978889	1.05222
LYQGTVTHV									1	3.28932E-06		1	6.09221E-06		0.951111	1.25222	0.904444
WSNYESFVH									3	9.86797E-06		1	6.09221E-06		0.951111	1.15	1.03444
GTKCMEGSF									102	0.000335511	200.49	51	0.000310703		0.95	0.996667	1.07222
PQRPHLDSF									42	0.000138152		40	0.000243688		0.95	0.885556	1.11111
YSCMSPQWL									2	6.57864E-06		3	1.82766E-05		0.95	1.05889	1.09333
PEKPKGAVY									77	0.000253278		59	0.00035944		0.95	0.944444	1.07333
CTRVWYQDW									8	2.63146E-05		32	0.000194951		0.948889	1.20667	1.01111
VPGILICHV									1	3.28932E-06		1	6.09221E-06		0.947778	1.25111	0.861111
GIPARWYVW									47	0.000154598		4	2.43688E-05		0.947778	1.17444	0.968889
NRNAQRACP									1	3.28932E-06		1	6.09221E-06		0.946667	0.904444	1.11444
THSKNCRMR									1	3.28932E-06		1	6.09221E-06		0.946667	0.948889	1.06667
GTQCMEGSF									2	6.57864E-06		1	6.09221E-06		0.946667	1.03667	1.06889
LHVCGSDPL									1	3.28932E-06		1	6.09221E-06		0.944444	0.994444	1.08778
GCVPAEDCI									1	3.28932E-06		1	6.09221E-06		0.944444	1.05778	1.03222
QKDTYKKNS									2	6.57864E-06		29	0.000176674		0.944444	0.906667	1.17333
GCANWIMYT									57	0.000187491		7	4.26455E-05		0.943333	1.14889	1.01111
KMWRPYGHH									1	3.28932E-06		1	6.09221E-06		0.942222	0.955556	1.07111
KCQYNMGWV									61	0.000200649		2	1.21844E-05		0.941111	1.14	1.05556
NGVRIMNRD									3	9.86797E-06		61	0.000371625		0.941111	1.03111	1.06778
DTPLSKIIG									42	0.000138152		16	9.74754E-05		0.94	1.00222	1.05222
MSGWTDEYN									33	0.000108548		2	1.21844E-05		0.94	1.02	1.15667
WWLDYGTHS			8	2.07175E-05					33	0.000108548		14	8.5291E-05		0.937778	1.06778	1.11222
QSSSKQYNL									21	6.90758E-05		11	6.70143E-05		0.937778	0.983333	1.17222
YVTNGWKRA									1	3.28932E-06		1	6.09221E-06		0.937778	1.09667	1.03333
SSNTCWEET									1	3.28932E-06		48	0.000292426		0.936667	1.07444	1.10778
HTPTPSDEM									1	3.28932E-06		1	6.09221E-06		0.935556	0.873333	1.12667
NKTPGHMIQ									2	6.57864E-06		1	6.09221E-06		0.935556	0.971111	1.06778
CKVLCKPHC									1	3.28932E-06		1	6.09221E-06		0.935556	1.05222	1.01667
HQRWSYGKV									2	6.57864E-06		1	6.09221E-06		0.933333	1.07556	1.05333
NNQIGLKSR									1	3.28932E-06		2	1.21844E-05		0.933333	0.994444	1.12333
HSPSFPIIA			30	7.76906E-05		1	2.27184E-06		56	0.000184202		25	0.000152305		0.932222	0.986667	1.00556
WLCPEGGYL						1	2.27184E-06		47	0.000154598		12	7.31065E-05		0.932222	1.09444	1.09444
EVYTESPCR									166	0.000546027	326.287	22	0.000134029		0.931111	1.12444	1.01889
WEVPYPQTI									2	6.57864E-06		1	6.09221E-06		0.931111	1.18889	0.976667
TGATLYRRN									1	3.28932E-06		1	6.09221E-06		0.931111	1.05333	1.03667
MYTSNKGQK			29	7.51009E-05					37	0.000121705		5	3.04611E-05		0.93	0.964444	1.13889
WNPNAFHCF									12	3.94719E-05		72	0.000438639		0.93	1.03889	1.06667
RHPEYPVCL						8	1.81748E-05		59	0.00019407		3	1.82766E-05		0.93	1.08111	1.01111
QEQPMTGGS									3	9.86797E-06		16	9.74754E-05		0.93	0.934444	1.14778
H*SRWTCHI									1	3.28932E-06		1	6.09221E-06		0.93	1.09625	0.9825
CPCLDSACW									1	3.28932E-06		2	1.21844E-05		0.928889	0.99	1.13222
PNYHETQYE									6	1.97359E-05		20	0.000121844		0.926667	1.09778	1.08111
WVFHSPPWI									1	3.28932E-06		8	4.87377E-05		0.926667	1.12667	0.99
YFYNHVRID									55	0.000180913		20	0.000121844		0.923333	1.20556	0.974444
DYTERTSCQ									1	3.28932E-06		1	6.09221E-06		0.923333	1.05889	1.09
RPHQPWTQV									2	6.57864E-06		1	6.09221E-06		0.923333	1.04	1.03556
LTGYHTKKC									21	6.90758E-05		5	3.04611E-05		0.923333	1.04889	1.04111
GSPPESKWM									1	3.28932E-06		4	2.43688E-05		0.923333	0.853333	1.19667
YIDWCSKCF									83	0.000273014		10	6.09221E-05		0.922222	1.13667	1.05
QCTNAPMPR									74	0.00024341		37	0.000225412		0.922222	0.92	1.10444
GATDGGWQK									48	0.000157887		12	7.31065E-05		0.922222	0.891111	1.19
RVQCDCNRI									23	7.56544E-05		59	0.00035944		0.921111	1.11889	1.02778
HWTLTNNNF									6	1.97359E-05		44	0.000268057		0.921111	1.10778	1.07778
CCMVKRCRG									27	8.88117E-05		53	0.000322887		0.92	1.07444	1.01556
GCKTIACCQ									23	7.56544E-05		14	8.5291E-05		0.916667	1.08667	1.02333
YAGGRPGAM									4	1.31573E-05		78	0.000475193		0.915556	0.878889	1.13444
NSKTIHNHV									55	0.000180913		12	7.31065E-05		0.913333	1.05556	1.04333
QNCLINTRS									1	3.28932E-06		1	6.09221E-06		0.913333	1.09333	1.07667
QSYSTENPA									1	3.28932E-06		1	6.09221E-06		0.913333	0.966667	1.15778
NKTPGQMSQ									1	3.28932E-06		1	6.09221E-06		0.913333	0.902222	1.17778
TALCSYGTH									1	3.28932E-06		2	1.21844E-05		0.913333	1.06	1.04889
SIVYFRTRC									3	9.86797E-06		31	0.000188859		0.913333	1.23778	0.91
CGRMGKYQH									15	4.93398E-05		69	0.000420363		0.912222	0.983333	1.10444
WGRQRPKWC									2	6.57864E-06		13	7.91988E-05		0.912222	0.992222	1.12
HSAMCSYPT									1	3.28932E-06		1	6.09221E-06		0.911111	0.961111	1.09778
HTRSRVRST									2	6.57864E-06		1	6.09221E-06		0.911111	1.02667	1.00889
QTIRCYYYA									72	0.000236831		57	0.000347256		0.91	1.25	0.958889
KGGPWCMCL									101	0.000332222	198.524	6	3.65533E-05		0.91	0.987778	1.13111
PEKPFGTHR									104	0.00034209	204.421	78	0.000475193		0.908889	0.903333	1.09
TSGEQSSRR			1	2.58969E-06		3	6.81553E-06		1	3.28932E-06		2	1.21844E-05		0.907778	0.924444	1.15889
TSREQSSRP									1	3.28932E-06		1	6.09221E-06		0.907778	0.902222	1.15444
GSS*SFESW						9	2.04466E-05		7	2.30253E-05		37	0.000225412		0.90625	0.95875	1.1975
RRSTYSAGF									2	6.57864E-06		1	6.09221E-06		0.904444	0.997778	1.07556
NLNDCITHS									1	3.28932E-06		1	6.09221E-06		0.904444	1.02444	1.13
KTRPYTDDI									1	3.28932E-06		1	6.09221E-06		0.904444	0.972222	1.10333
IVGHSYFKC									1	3.28932E-06		1	6.09221E-06		0.904444	1.16111	0.983333
VWSYRLPPH									44	0.00014473		8	4.87377E-05		0.903333	1.05444	1.06222
SLWQTNDNP									1	3.28932E-06		1	6.09221E-06		0.902222	0.953333	1.22444
GVCYHVWPE									62	0.000203938		8	4.87377E-05		0.902222	1.19667	1.00667
RTYQQQGGK									4	1.31573E-05		2	1.21844E-05		0.901111	1.01444	1.12444
CGRQPHCIE									8	2.63146E-05		1	6.09221E-06		0.9	1.03889	1.06111
KGCSHHCWF						1	2.27184E-06		1	3.28932E-06		4	2.43688E-05		0.898889	1.01222	1.09333
NHQLAGGGS									2	6.57864E-06		2	1.21844E-05		0.898889	0.887778	1.20556
KRCHCVYCQ									9	2.96039E-05		7	4.26455E-05		0.897778	1.15333	1.01111
TAKGLSNPC									1	3.28932E-06		1	6.09221E-06		0.897778	0.91	1.16444
GWQCCNYFA						7	1.59029E-05		6	1.97359E-05		6	3.65533E-05		0.896667	1.13	1.09333
YQGTCLRQN									37	0.000121705		14	8.5291E-05		0.896667	1.10222	1.10111
VHYQNPMTY									14	4.60505E-05		8	4.87377E-05		0.896667	1.14333	1.03889
EQYIHYSPS									1	3.28932E-06		1	6.09221E-06		0.896667	1.08111	1.08889
ANSPCACQC									1	3.28932E-06		3	1.82766E-05		0.895556	0.946667	1.15333
CWPTYRMIN									25	8.22331E-05		18	0.00010966		0.894444	1.13778	1.03889
HNRSRVRST									181	0.000595367	355.771	10	6.09221E-05		0.893333	0.993333	1.07556
SWFHRQPTP									2	6.57864E-06		1	6.09221E-06		0.893333	0.965556	1.09667
EVGKPHTNS						1	2.27184E-06		1	3.28932E-06		1	6.09221E-06		0.888889	0.956667	1.13667
HRCDCHPGM									72	0.000236831		29	0.000176674		0.886667	0.882222	1.15222
LNHPPCGVE									1	3.28932E-06		1	6.09221E-06		0.882222	0.996667	1.12556
TCRQIWDGG									2	6.57864E-06		61	0.000371625		0.881111	1.04667	1.12111
NTMSCQYDC									1	3.28932E-06		4	2.43688E-05		0.881111	1.04111	1.16778
KYGRCQMGC									24	7.89437E-05		29	0.000176674		0.878889	1.01889	1.13111
CPWANWQCG									1	3.28932E-06		1	6.09221E-06		0.877778	1.02667	1.17556
GKNNWNHYE									1	3.28932E-06		1	6.09221E-06		0.875556	1.00444	1.22667
RPNYVHSFD									20	6.57864E-05		26	0.000158398		0.875556	1.00889	1.12333
HQKFPNPQP									1	3.28932E-06		22	0.000134029		0.874444	0.858889	1.18222
SGWHPMYDC			28	7.25112E-05					10	3.28932E-05		8	4.87377E-05		0.871111	0.948889	1.20111
DNSPQGFHD									59	0.00019407		17	0.000103568		0.871111	0.818889	1.28
KNPMTYSCH									1	3.28932E-06		46	0.000280242		0.868889	0.966667	1.15111
QTRPYTDDS									1	3.28932E-06		3	1.82766E-05		0.866667	0.917778	1.20667
CPYSPKLTQ									23	7.56544E-05		32	0.000194951		0.865556	0.982222	1.14889
NFCTHPTRW									44	0.00014473		26	0.000158398		0.865556	1.06222	1.07222
NKHSDWSSP									1	3.28932E-06		1	6.09221E-06		0.864444	0.801111	1.30556
RIPPKYIPI						2	4.54369E-06		7	2.30253E-05		7	4.26455E-05		0.862222	1.06556	1.00778
WHYRNNPAN						16	3.63495E-05		59	0.00019407		20	0.000121844		0.861111	0.965556	1.20667
DTTRPPVVT									52	0.000171045		41	0.000249781		0.86	1.06	1.03667
VPRLPYT*S									1	3.28932E-06		3	1.82766E-05		0.86	1.055	1.07625
VPRLP*TYS									2	6.57864E-06		1	6.09221E-06		0.86	1.055	1.07625
SYWVQPNWC									1	3.28932E-06		3	1.82766E-05		0.858889	1.15444	1.13778
NNLSCQYDC									2	6.57864E-06		3	1.82766E-05		0.858889	1.03556	1.23333
TCGEQSSRP			6	1.55381E-05		1	2.27184E-06		3	9.86797E-06		2	1.21844E-05		0.854444	0.931111	1.19556
CGRAKVPPN									2	6.57864E-06		69	0.000420363		0.853333	0.903333	1.16333
KGCSHPCWF									1	3.28932E-06		1	6.09221E-06		0.851111	0.976667	1.15667
PSPTFRPSM									22	7.23651E-05		13	7.91988E-05		0.848889	0.855556	1.17
NGYHATRSC						14	3.18058E-05		47	0.000154598		10	6.09221E-05		0.847778	0.985556	1.15556
SEFTPCGVP									59	0.00019407		8	4.87377E-05		0.843333	1.02556	1.11333
PHNDHYHRN									132	0.000434191	259.457	9	5.48299E-05		0.843333	0.875556	1.22667
VPRLPYTYS						12	2.72621E-05		77	0.000253278		14	8.5291E-05		0.841111	1.10111	1.08333
GGWVPQHST									1	3.28932E-06		1	6.09221E-06		0.84	1.00333	1.15778
PSRRCQHSN									1	3.28932E-06		1	6.09221E-06		0.838889	0.884444	1.21778
NSPHTTINF									1	3.28932E-06		1	6.09221E-06		0.838889	1.03444	1.11222
CFENCCTCN			1	2.58969E-06					1	3.28932E-06		21	0.000127936		0.832222	1.14222	1.13111
NFCATTPSG									1	3.28932E-06		1	6.09221E-06		0.832222	0.968889	1.16
VPTWC*TPD									133	0.00043748	261.423	45	0.00027415		0.83125	1.035	1.13375
TPQTDNTTS									2	6.57864E-06		2	1.21844E-05		0.827778	0.954444	1.19889
TPTVNWPFC									6	1.97359E-05		32	0.000194951		0.826667	1.11222	1.08556
TSGEPSRRP			2	5.17937E-06		7	1.59029E-05		1	3.28932E-06		1	6.09221E-06		0.825556	0.841111	1.22889
DNSPPGFHD									1	3.28932E-06		1	6.09221E-06		0.811111	0.757778	1.34
CPGANWHCG									1	3.28932E-06		1	6.09221E-06		0.808889	0.932222	1.23889
YCRNRNTGW									64	0.000210517		62	0.000377717		0.796667	1.06778	1.20333
GPHCSTPRQ									62	0.000203938		7	4.26455E-05		0.788889	0.875556	1.22889
HPDTPTYTS									1	3.28932E-06		1	6.09221E-06		0.788889	0.922222	1.21111
TSGDPRSRP									1	3.28932E-06		1	6.09221E-06		0.783333	0.771111	1.30889
HPDTPTSNS									1	3.28932E-06		1	6.09221E-06		0.78	0.808889	1.31
TPNTDNTTS									1	3.28932E-06		1	6.09221E-06		0.778889	0.931111	1.26333
VHPPTGQNP									6	1.97359E-05		13	7.91988E-05		0.772222	0.905556	1.23
TSGGQSSRP			2	5.17937E-06		1	2.27184E-06		1	3.28932E-06		1	6.09221E-06		0.771111	0.835556	1.31333
GDYTRPGGK									62	0.000203938		7	4.26455E-05		0.77	0.852222	1.30222
YNCPCGARP									4	1.31573E-05		6	3.65533E-05		0.763333	0.927778	1.25444
CYGGRCGYQ									3	9.86797E-06		2	1.21844E-05		0.731111	1.06667	1.25222

## Sheet: FC>350
Sequence	n_obs_parental_Library_3	percent_of_reads_parental_Library_3	n_obs_Viral_Passage_1_Day_3	percent_of_reads_Viral_Passage_1_Day_3	Viral_Passage_1_Day_3_fold_change	n_obs_Viral_Passage_1_Day_5	percent_of_reads_Viral_Passage_1_Day_5	Viral_Passage_1_Day_5_fold_change	n_obs_True_Viral_Passage_1	percent_of_reads_True_Viral_Passage_1	True_Viral_Passage_1_fold_change	n_obs_True_Viral_Passage_2	percent_of_reads_True_Viral_Passage_2	True_Viral_Passage_2_fold_change	Mean Helix Score	Mean Sheet Score	Mean Coil Score
GAARVLEKV	1	1.41961E-06							81	0.000266435	187.682	153	0.000932108	656.594	1.16111	1.10556	0.796667
WAECMKKCA									4	1.31573E-05		139	0.000846817	506.028	1.16	1.01222	0.891111
QSRRLWEAW									53	0.000174334		275	0.00167536	1001.14	1.13556	1.08333	0.913333
KLEKYRWFF	1	1.41961E-06							8	2.63146E-05	18.5365	106	0.000645774	454.895	1.12111	1.16444	0.844444
HLKKWYCAM									50	0.000164466		109	0.000664051	396.814	1.11444	1.06222	0.901111
YSMNAMMRF									94	0.000309196		116	0.000706697	422.297	1.11222	1.04444	0.904444
EIIQECRKV									64	0.000210517		197	0.00120017	717.177	1.10333	1.24444	0.783333
KLTHKCHFA									2	6.57864E-06		224	0.00136465	815.47	1.08556	1.01222	0.88
AFKQRLQCC	1	1.41961E-06							52	0.000171045	120.487	86	0.00052393	369.066	1.07778	1.08444	0.905556
SFVKATRKI									18	5.92078E-05		173	0.00105395	629.805	1.06111	1.09556	0.843333
EVKVMFGHG	1	1.41961E-06							3	9.86797E-06	6.95117	102	0.000621406	437.729	1.04111	1.12333	0.891111
PYRAMMCCL	1	1.41961E-06							70	0.000230253	162.194	92	0.000560483	394.815	1.04111	1.06222	0.937778
FICYMWYHM	1	1.41961E-06							52	0.000171045	120.487	133	0.000810264	570.765	1.03	1.27222	0.85
YLQIPLVPF	1	1.41961E-06							4	1.31573E-05	9.26823	91	0.000554391	390.523	1.00333	1.21667	0.878889
NKQIGLKSR	1	1.41961E-06							60	0.000197359	139.023	95	0.00057876	407.689	0.985556	0.977778	1.06222
NMWLCGSWI									95	0.000312486		120	0.000731065	436.859	0.978889	1.14111	1.03556
TAKGLSNQC	1	1.41961E-06							147	0.00048353	340.607	107	0.000651867	459.187	0.957778	0.971111	1.10444
VPGILICHF	2	2.83922E-06							75	0.000246699	86.8897	202	0.00123063	433.438	0.955556	1.21556	0.872222
NITKVCFWS	1	1.41961E-06							25	8.22331E-05	57.9264	102	0.000621406	437.729	0.94	1.20111	0.964444
NLNDCITHI	1	1.41961E-06							24	7.89437E-05	55.6094	95	0.00057876	407.689	0.938889	1.11889	1.02333
NCCSRIVMR	1	1.41961E-06							65	0.000213806	150.609	176	0.00107223	755.298	0.932222	1.13667	0.982222
KFCWYGTYL	1	1.41961E-06							145	0.000476952	335.973	139	0.000846817	596.513	0.915556	1.20667	1.01667
QETRPCGRC	1	1.41961E-06							47	0.000154598	108.902	82	0.000499561	351.9	0.87	1	1.11556
RVRRYWSGN	1	1.41961E-06							37	0.000121705	85.7311	85	0.000517838	364.774	0.864444	1.08	1.11111
PSRRCQHST	1	1.41961E-06							89	0.00029275	206.218	114	0.000694512	489.227	0.856667	0.917778	1.15111
